# Supplementary material for: High Concentration of an ISS-N1-Targeting Antisense Oligonucleotide Causes Massive Perturbation of the Transcriptome
Source: Int J Mol Sci. 2021 Aug 4;22(16):8378. doi: 10.3390/ijms22168378 (PMC8395096; doi:10.3390/ijms22168378)
Supplement: Supplementary file 1 [file ijms-22-08378-s001.zip]

Archive with 3 entries (2 files):
- Supplementary Tables_8-3-2021.xlsx
- __MACOSX/
- __MACOSX/._Supplementary Tables_8-3-2021.xlsx
