# Supplementary material for: High Concentration of an ISS-N1-Targeting Antisense Oligonucleotide Causes Massive Perturbation of the Transcriptome
Source: Int J Mol Sci. 2021 Aug 4;22(16):8378. doi: 10.3390/ijms22168378 (PMC8395096; doi:10.3390/ijms22168378)
Supplement: Supplementary file 1 [file ijms-22-08378-s001.zip › Supplementary Tables_8-3-2021.xlsx]

## Sheet: Supplementary Table 1
Ensembl ID	Gene name	Mean counts	HiA (100 nM anti-N1)			LoA (5 nM anti-N1)
			L2FC	Standard error	padj	L2FC	Standard error	padj
ENSG00000153094.23	BCL2L11	618.39	4.91008	0.121529	0	0.151213	0.136536	1
ENSG00000170846.17	AC093323.1	1239.69	4.46572	0.0861038	0	0.0433986	0.0947533	1
ENSG00000287001.1	AC010624.5	1068.53	6.76868	0.211638	1.02949e-220	0.453787	0.224362	1
ENSG00000086619.14	ERO1B	468.256	4.06725	0.129594	1.32375e-212	0.163684	0.141374	1
ENSG00000106004.5	HOXA5	386.169	3.36066	0.108099	1.09922e-208	0.159846	0.121831	1
ENSG00000228451.4	SDAD1P1	181.971	4.18948	0.138817	1.17407e-196	0.239487	0.166464	1
ENSG00000126803.9	HSPA2	2802.89	4.81893	0.161728	9.98201e-192	-0.256292	0.164956	1
ENSG00000150995.19	ITPR1	597.142	3.00407	0.102109	6.11601e-187	-0.0600912	0.110924	1
ENSG00000169252.5	ADRB2	521.026	5.58982	0.192062	5.67012e-183	-0.13384	0.211447	1
ENSG00000125347.14	IRF1	1644.56	2.96536	0.102595	1.73031e-180	0.123719	0.105537	1
ENSG00000227268.4	KLLN	257.046	4.37295	0.151332	1.94082e-180	-0.0235437	0.174857	1
ENSG00000116761.12	CTH	274.846	3.61124	0.128104	1.04415e-171	-0.302626	0.151533	1
ENSG00000187479.8	C11orf96	851.617	7.09592	0.253272	1.25174e-169	0.414261	0.270028	1
ENSG00000153531.13	ADPRHL1	967.649	2.90099	0.104404	7.34945e-167	0.0976145	0.108425	1
ENSG00000169991.11	IFFO2	2449.93	2.3952	0.0865543	1.59645e-165	0.06737	0.0884671	1
ENSG00000116514.16	RNF19B	1294.03	2.39264	0.086533	2.81208e-165	0.0770854	0.0900269	1
ENSG00000204256.13	BRD2	20408.3	2.33356	0.0849403	3.50339e-163	0.171672	0.0851878	1
ENSG00000141582.15	CBX4	1813.74	3.15081	0.115034	3.1974e-162	-0.0288432	0.117955	1
ENSG00000129757.13	CDKN1C	418.687	6.53958	0.241521	1.57262e-158	0.615389	0.264135	1
ENSG00000068078.18	FGFR3	600.47	4.15349	0.155296	1.11915e-154	-0.445225	0.168787	1
ENSG00000246350.1	AL049543.1	1116.33	6.30854	0.236915	2.48234e-153	0.577617	0.244443	1
ENSG00000185338.6	SOCS1	1033.61	5.25461	0.197592	5.96526e-153	0.0369634	0.204764	1
ENSG00000162772.17	ATF3	973.023	5.96224	0.225933	1.27005e-150	0.281234	0.23459	1
ENSG00000136826.15	KLF4	2549.67	2.70886	0.102677	1.46837e-150	0.0866244	0.104449	1
ENSG00000188493.15	C19orf54	605.453	1.79561	0.0686386	4.85061e-148	0.197764	0.0748409	1
ENSG00000144802.11	NFKBIZ	1516.18	4.09718	0.158814	5.70141e-144	0.279325	0.161718	1
ENSG00000228412.9	LNC-LBCS	181.34	3.91631	0.152193	3.02122e-143	-0.0957364	0.180142	1
ENSG00000261889.1	AC108134.2	384.517	4.63913	0.18164	4.05995e-141	0.0018044	0.196293	1
ENSG00000103196.12	CRISPLD2	2328.6	2.94216	0.115566	3.13716e-140	-0.0170468	0.117869	1
ENSG00000261441.1	AC124068.2	332.15	5.7981	0.230621	9.46803e-137	0.165387	0.254232	1
ENSG00000085433.15	WDR47	2054.85	1.44586	0.0580784	4.37852e-134	-0.0228654	0.0603014	1
ENSG00000183718.5	TRIM52	981.261	2.08036	0.0835806	4.75658e-134	-0.0462445	0.0876328	1
ENSG00000165194.15	PCDH19	398.622	5.36682	0.217009	2.43577e-132	0.0244669	0.234954	1
ENSG00000282988.2	AL031777.2	148.848	3.97949	0.161849	8.11609e-131	-0.130444	0.193138	1
ENSG00000114315.4	HES1	767.188	4.80385	0.195561	1.39592e-130	0.138962	0.203137	1
ENSG00000165030.4	NFIL3	1143.44	2.41239	0.0985261	9.60552e-130	0.188831	0.102324	1
ENSG00000223345.3	H2BP1	370.83	3.43746	0.140559	1.9118e-129	-0.00276793	0.151879	1
ENSG00000157557.13	ETS2	2628.4	2.44174	0.0998602	2.05663e-129	0.0722839	0.101349	1
ENSG00000125657.5	TNFSF9	460.945	4.86096	0.200758	6.71405e-127	-0.0671741	0.214238	1
ENSG00000272476.1	AL024507.3	248.443	3.58196	0.148113	1.32423e-126	-0.0748164	0.167951	1
ENSG00000160888.7	IER2	6235.98	2.91014	0.120379	1.6075e-126	0.235812	0.120948	1
ENSG00000166016.6	ABTB2	1463.23	3.44782	0.14334	2.94504e-125	0.110929	0.146851	1
ENSG00000110925.7	CSRNP2	3170.49	1.71343	0.0713437	6.99373e-125	0.0612231	0.0727315	1
ENSG00000176842.15	IRX5	1638.47	2.40885	0.100479	1.91429e-124	0.0731844	0.104363	1
ENSG00000266094.8	RASSF5	243.266	3.75647	0.156718	2.06712e-124	0.143102	0.172262	1
ENSG00000259705.1	AC084757.3	126.233	3.95102	0.164877	2.34454e-124	0.443683	0.190646	1
ENSG00000184226.15	PCDH9	1941.65	2.85415	0.119255	4.74753e-124	0.0557369	0.121245	1
ENSG00000271614.1	ATP2B1-AS1	252.441	4.10118	0.171961	3.44527e-123	0.357826	0.185965	1
ENSG00000165312.6	OTUD1	426.571	2.5855	0.108708	1.60922e-122	0.101116	0.117657	1
ENSG00000133316.15	WDR74	1845.23	3.63856	0.153241	4.07917e-122	0.184482	0.155372	1
ENSG00000095739.11	BAMBI	661.449	3.50709	0.147989	1.18728e-121	0.0595395	0.15588	1
ENSG00000283078.1	AL137077.2	461.073	7.40527	0.312507	1.21934e-121	-0.116838	0.354913	1
ENSG00000153234.14	NR4A2	1222.71	5.30773	0.225009	1.52097e-120	0.165421	0.229863	1
ENSG00000133639.6	BTG1	5525.28	2.24063	0.0951775	4.56869e-120	0.043853	0.0960229	1
ENSG00000130222.11	GADD45G	304.865	8.03079	0.341174	4.80304e-120	0.372423	0.403485	1
ENSG00000172345.14	STARD5	924.577	3.64796	0.156154	3.04951e-118	0.0176173	0.160831	1
ENSG00000174010.9	KLHL15	1729.28	2.41738	0.103488	3.15196e-118	-0.027517	0.105942	1
ENSG00000108551.5	RASD1	963.147	6.00734	0.257201	3.27997e-118	-0.00850494	0.266951	1
ENSG00000233421.4	LINC01783	406.18	5.18479	0.222659	1.68713e-117	0.164796	0.237566	1
ENSG00000178860.8	MSC	1185.6	4.51101	0.193812	2.12618e-117	0.349967	0.198452	1
ENSG00000122035.6	RASL11A	266.358	4.78585	0.205903	4.40429e-117	0.0861973	0.224586	1
ENSG00000196470.12	SIAH1	1369.41	3.0762	0.132972	5.45499e-116	0.0352367	0.136023	1
ENSG00000205189.12	ZBTB10	1910.03	2.48939	0.107915	2.47593e-115	0.091419	0.110268	1
ENSG00000163659.13	TIPARP	9870.21	1.51605	0.0657952	4.46168e-115	0.0550853	0.0661589	1
ENSG00000146232.17	NFKBIE	376.99	2.95512	0.128366	7.10921e-115	0.175599	0.13802	1
ENSG00000185668.8	POU3F1	366.449	9.16784	0.400482	1.3626e-113	0.74184	0.474418	1
ENSG00000088808.18	PPP1R13B	825.821	2.24776	0.0992565	3.67469e-111	-0.00641811	0.103901	1
ENSG00000241852.10	C8orf58	587.607	1.87054	0.0829372	2.93256e-110	0.0644354	0.0888394	1
ENSG00000234155.1	LINC02535	133.806	4.27384	0.18971	5.11867e-110	-0.140143	0.223749	1
ENSG00000213062.5	Z99572.1	156.262	4.90112	0.217913	1.16727e-109	0.504737	0.242638	1
ENSG00000171223.6	JUNB	3657.12	2.93411	0.130889	6.13787e-109	0.317517	0.131815	1
ENSG00000128645.15	HOXD1	248.851	7.71489	0.34417	6.16003e-109	0.330072	0.409236	1
ENSG00000274270.1	AL137060.3	121.046	4.94409	0.220726	8.83609e-109	0.21433	0.260445	1
ENSG00000124216.4	SNAI1	1457.3	3.90492	0.174353	9.23898e-109	-0.129796	0.17766	1
ENSG00000198719.9	DLL1	407.556	5.30082	0.23672	9.95135e-109	0.0550539	0.253341	1
ENSG00000260428.3	SCX	172.665	3.87462	0.173897	1.19479e-107	0.528756	0.19042	1
ENSG00000175356.13	SCUBE2	374.432	3.24516	0.145963	3.47148e-107	0.0384415	0.155686	1
ENSG00000275880.1	AL139385.1	173.998	3.63214	0.164228	4.5318e-106	0.227873	0.183167	1
ENSG00000139438.6	FAM222A	340.859	4.30382	0.194718	6.05211e-106	0.101972	0.207378	1
ENSG00000274292.1	AC084018.2	105.958	4.17529	0.189052	8.80382e-106	0.689175	0.215036	1
ENSG00000119508.18	NR4A3	660.268	3.76349	0.170507	1.16058e-105	0.303864	0.175676	1
ENSG00000221944.8	TIGD1	360.528	1.89663	0.0860086	1.81143e-105	-0.039479	0.0971184	1
ENSG00000188483.8	IER5L	5341.41	1.85558	0.0842653	3.54181e-105	0.091167	0.0851658	1
ENSG00000181274.7	FRAT2	345.445	3.25565	0.148036	6.55369e-105	0.0438266	0.158672	1
ENSG00000113916.18	BCL6	2260.43	1.65547	0.0755009	2.75326e-104	0.098789	0.0770603	1
ENSG00000275198.1	AL512791.2	142.755	5.19279	0.237328	7.51557e-104	0.523502	0.267004	1
ENSG00000125266.8	EFNB2	1951.21	3.18533	0.145586	7.56469e-104	0.172389	0.147685	1
ENSG00000129521.14	EGLN3	372.832	9.59965	0.44006	3.10377e-103	0.802005	0.525884	1
ENSG00000164379.7	FOXQ1	684.58	4.97341	0.2285	8.9295e-103	0.674734	0.233712	1
ENSG00000171617.14	ENC1	5058.81	1.93167	0.0887925	1.11246e-102	0.0679975	0.0895545	1
ENSG00000140830.9	TXNL4B	903.32	2.0849	0.0958507	1.18252e-102	-0.00102323	0.101828	1
ENSG00000128917.8	DLL4	287.439	7.47606	0.346126	3.16303e-101	0.0685822	0.402272	1
ENSG00000099139.14	PCSK5	149.029	4.35477	0.202293	1.4902e-100	-0.144974	0.236058	1
ENSG00000261324.2	AC010168.2	416.448	4.26358	0.19864	5.75501e-100	-0.0567348	0.209821	1
ENSG00000230359.5	TPI1P2	98.7889	4.20792	0.196487	1.60187e-99	0.303679	0.231823	1
ENSG00000108515.17	ENO3	288.462	3.77076	0.17627	2.64132e-99	-0.0223207	0.190423	1
ENSG00000260231.2	KDM7A-DT	215.023	3.92448	0.183623	3.96762e-99	-0.0339252	0.204024	1
ENSG00000173805.16	HAP1	246.217	8.55491	0.401726	2.03931e-98	0.68254	0.47829	1
ENSG00000182580.3	EPHB3	2025.11	2.68625	0.126284	3.35791e-98	-0.0371788	0.128607	1
ENSG00000162231.14	NXF1	5139.27	2.5646	0.120635	4.32484e-98	0.0482287	0.121333	1
ENSG00000112096.18	SOD2	3303.87	1.51801	0.0715314	9.52435e-98	0.0723832	0.0724805	1
ENSG00000106948.16	AKNA	1677.59	1.53606	0.0725471	2.63681e-97	0.134792	0.0746989	1
ENSG00000165879.9	FRAT1	183.971	3.43205	0.16216	3.14022e-97	-0.0789814	0.183674	1
ENSG00000197329.12	PELI1	404.391	2.3015	0.108834	4.53163e-97	0.0632432	0.11654	1
ENSG00000183111.12	ARHGEF37	87.0675	4.03983	0.191311	8.52997e-97	0.320129	0.22503	1
ENSG00000143367.16	TUFT1	1008.65	3.80912	0.18134	8.81261e-96	0.0794174	0.189065	1
ENSG00000170542.6	SERPINB9	167.214	4.75865	0.226597	9.68886e-96	-0.324131	0.263739	1
ENSG00000153487.12	ING1	714.892	1.59541	0.0760241	1.31317e-95	0.0795607	0.0810895	1
ENSG00000079335.20	CDC14A	362.238	2.15484	0.102718	1.52059e-95	-0.0721951	0.11281	1
ENSG00000237605.2	DYRK3-AS1	127.599	7.21049	0.344636	4.90131e-95	0.4115	0.425378	1
ENSG00000223891.6	OSER1-DT	339.058	2.61443	0.125011	5.80083e-95	-0.0651417	0.134969	1
ENSG00000099860.9	GADD45B	4580.13	4.0141	0.192125	8.80653e-95	0.0431264	0.193212	1
ENSG00000158158.12	CNNM4	794.821	2.6155	0.125455	2.24183e-94	-0.0163814	0.129975	1
ENSG00000125812.16	GZF1	1427.86	1.47967	0.0711706	7.38998e-94	0.0737702	0.0734626	1
ENSG00000197892.13	KIF13B	264.827	3.72072	0.180039	9.7109e-93	0.262036	0.19164	1
ENSG00000103723.15	AP3B2	129.427	6.52581	0.315961	1.24134e-92	0.473332	0.373221	1
ENSG00000287222.1	AC234917.3	157.077	3.54897	0.172141	2.6622e-92	0.309691	0.192012	1
ENSG00000245522.2	LINC02709	177.288	4.48991	0.218263	6.75757e-92	0.273358	0.240207	1
ENSG00000113070.8	HBEGF	1247.49	3.84888	0.187348	1.16956e-91	0.288226	0.189679	1
ENSG00000105849.6	TWISTNB	1075.85	1.65875	0.0807524	1.22995e-91	-0.0844907	0.0841207	1
ENSG00000183935.5	HTR7P1	570.997	2.35726	0.115541	2.12581e-90	0.0422552	0.121066	1
ENSG00000245146.7	MALINC1	121.659	3.68213	0.180497	2.19256e-90	0.142247	0.205453	1
ENSG00000204103.4	MAFB	4244.2	5.00341	0.2456	3.83812e-90	0.149362	0.246787	1
ENSG00000095637.22	SORBS1	98.7359	5.92055	0.290802	4.94229e-90	-0.0119437	0.366935	1
ENSG00000229320.3	KRT8P12	368.052	2.81374	0.138902	3.9482e-89	0.010937	0.148087	1
ENSG00000054598.9	FOXC1	1456.77	2.99705	0.14824	8.7152e-89	0.00904244	0.151498	1
ENSG00000270504.1	AL391422.4	495.566	2.11355	0.104773	2.14061e-88	0.0707477	0.110953	1
ENSG00000184557.4	SOCS3	2424.02	2.57587	0.127885	3.95167e-88	0.11045	0.129155	1
ENSG00000130766.5	SESN2	4715.08	3.4539	0.172383	3.3071e-87	0.240164	0.173239	1
ENSG00000175197.12	DDIT3	1663.8	4.05314	0.20232	3.47104e-87	0.383411	0.204557	1
ENSG00000186834.3	HEXIM1	6226.39	2.7259	0.136555	1.4439e-86	-0.161704	0.137405	1
ENSG00000157514.16	TSC22D3	930.228	2.46953	0.12386	2.30219e-86	0.0641224	0.127574	1
ENSG00000129596.5	CDO1	130.351	7.22889	0.363367	5.49578e-86	0.170977	0.453547	1
ENSG00000173727.12	AP000769.1	665.579	2.54467	0.127932	5.83327e-86	0.213529	0.131905	1
ENSG00000130449.6	ZSWIM6	2274.53	1.52602	0.0768487	1.12697e-85	0.073236	0.0782624	1
ENSG00000103044.11	HAS3	259.048	5.03176	0.253477	1.27163e-85	-0.0343301	0.276009	1
ENSG00000113742.14	CPEB4	2828	1.84814	0.0932894	2.80556e-85	0.0442553	0.0944521	1
ENSG00000142627.13	EPHA2	2871.34	1.28445	0.0648787	3.61554e-85	-0.0605124	0.0661943	1
ENSG00000233559.2	LINC00513	113.729	4.70664	0.238302	9.09748e-85	0.441722	0.269076	1
ENSG00000132359.15	AC002316.1	203.587	4.4016	0.225168	4.90032e-83	-0.0370566	0.245042	1
ENSG00000186594.14	MIR22HG	5072.41	2.02163	0.103555	8.07083e-83	0.112221	0.104484	1
ENSG00000152413.15	HOMER1	669.194	2.13013	0.109466	2.73547e-82	0.151206	0.11421	1
ENSG00000165655.17	ZNF503	2324.33	2.26615	0.116867	1.03298e-81	0.028136	0.118433	1
ENSG00000138650.9	PCDH10	344.498	7.78802	0.401838	1.24181e-81	0.815809	0.43322	1
ENSG00000229951.5	AC104695.2	108.261	6.32643	0.326478	1.31187e-81	0.131386	0.399379	1
ENSG00000268996.3	MAN1B1-DT	118.872	2.74896	0.141946	1.63026e-81	0.397489	0.163941	1
ENSG00000228549.4	BX284668.2	422.323	5.40642	0.279312	1.96689e-81	0.121649	0.292862	1
ENSG00000128965.13	CHAC1	1293.13	3.21237	0.166155	3.0316e-81	0.00358486	0.170997	1
ENSG00000101353.14	MROH8	114.52	3.38312	0.175197	4.72081e-81	0.156941	0.202415	1
ENSG00000007944.15	MYLIP	995.286	4.00935	0.207643	4.83197e-81	0.133495	0.211468	1
ENSG00000145632.15	PLK2	4787.16	3.04003	0.157664	8.12157e-81	0.0216778	0.15845	1
ENSG00000286760.1	AL022069.3	68.1166	4.49677	0.233516	1.30504e-80	0.449064	0.278921	1
ENSG00000271646.1	AC099343.4	201.321	3.66616	0.190478	1.5615e-80	0.197613	0.20538	1
ENSG00000163803.13	PLB1	110.965	4.30821	0.223987	1.99295e-80	-0.332285	0.264922	1
ENSG00000174365.20	SNHG11	381.044	1.73006	0.0899984	2.44543e-80	0.203496	0.0969165	1
ENSG00000285646.2	AL021155.5	696.909	5.48354	0.285379	2.84783e-80	1.39416	0.288969	0.0226177
ENSG00000248690.8	HAS2-AS1	122.574	2.51326	0.130837	3.16718e-80	0.0603166	0.151752	1
ENSG00000106236.4	NPTX2	256.84	5.81956	0.303731	8.05809e-80	0.0195307	0.330564	1
ENSG00000272899.4	ATP6V1FNB	494.275	5.44218	0.284213	1.00852e-79	0.16944	0.296767	1
ENSG00000225791.7	TRAM2-AS1	427.778	2.10613	0.110579	7.05702e-79	0.0779824	0.117048	1
ENSG00000167981.7	ZNF597	444.246	2.27174	0.119527	1.50992e-78	-0.0551384	0.126891	1
ENSG00000275202.1	AL161421.1	106.708	3.5072	0.184682	2.0218e-78	-0.0459926	0.215539	1
ENSG00000245498.7	AP000866.1	158.86	2.45351	0.129268	2.44808e-78	-0.190832	0.149031	1
ENSG00000114859.16	CLCN2	487.868	2.63036	0.138602	2.53718e-78	0.121099	0.14462	1
ENSG00000206588.1	RNU1-28P	120.575	7.84295	0.41373	3.75487e-78	0.377682	0.524436	1
ENSG00000204569.10	PPP1R10	6158.68	1.9313	0.102047	6.72909e-78	-0.0219071	0.102617	1
ENSG00000149418.11	ST14	245.79	9.58247	0.506672	8.56994e-78	0.982109	0.605102	1
ENSG00000262001.1	DLGAP1-AS2	262.334	2.41334	0.127806	1.49971e-77	-0.112486	0.138615	1
ENSG00000230457.3	PA2G4P4	100.146	3.65304	0.193484	1.56009e-77	0.0392201	0.22528	1
ENSG00000124302.13	CHST8	187.512	7.79229	0.413194	2.33847e-77	0.437407	0.486876	1
ENSG00000183864.5	TOB2	7697.18	1.2014	0.0637632	3.20789e-77	-0.0598461	0.0643899	1
ENSG00000223547.10	ZNF844	769.386	2.37487	0.126131	4.0762e-77	-0.0709174	0.131067	1
ENSG00000185634.12	SHC4	186.417	3.3436	0.1776	4.21094e-77	-0.234086	0.195623	1
ENSG00000149809.16	TM7SF2	144.23	3.479	0.185195	9.06579e-77	0.0721683	0.206176	1
ENSG00000181744.8	DIPK2A	1123.11	1.91009	0.101685	9.23731e-77	0.0200025	0.104706	1
ENSG00000188542.9	DUSP28	199.326	2.52716	0.134611	1.12061e-76	0.032985	0.148298	1
ENSG00000112773.16	TENT5A	9357.3	2.14787	0.114745	3.13777e-76	0.0545862	0.11531	1
ENSG00000273783.1	AL136040.1	71.267	4.07036	0.217705	4.72226e-76	0.206629	0.258901	1
ENSG00000107968.10	MAP3K8	386.932	4.00859	0.214516	5.6632e-76	0.0866749	0.223366	1
ENSG00000182584.5	ACTL10	119.922	3.72747	0.199802	9.97634e-76	0.0631811	0.225863	1
ENSG00000006652.14	IFRD1	2835.9	2.16871	0.116311	1.19827e-75	0.407724	0.11726	0.680955
ENSG00000221909.3	FAM200A	529.025	2.03235	0.109467	5.29621e-75	0.0294102	0.115414	1
ENSG00000137265.15	IRF4	250.5	7.99227	0.430683	6.18264e-75	0.170943	0.499461	1
ENSG00000120709.11	FAM53C	3649.09	1.49106	0.0803659	6.60576e-75	-0.0135286	0.0814263	1
ENSG00000184486.10	POU3F2	92.1418	6.77237	0.365239	8.07489e-75	0.643102	0.449265	1
ENSG00000104722.14	NEFM	252.866	7.19883	0.388869	1.40309e-74	0.807684	0.418113	1
ENSG00000231770.6	TMEM44-AS1	188.883	2.61555	0.141785	4.65347e-74	0.0773413	0.155811	1
ENSG00000213145.10	CRIP1	151.97	5.25934	0.285234	5.4251e-74	-0.61828	0.336026	1
ENSG00000245848.3	CEBPA	486.767	8.9653	0.486539	6.73886e-74	0.530114	0.535462	1
ENSG00000100906.10	NFKBIA	1725.53	2.64452	0.143597	8.12316e-74	0.0921345	0.145205	1
ENSG00000170549.4	IRX1	1633.53	1.27318	0.0692444	1.3945e-73	0.0474493	0.0711438	1
ENSG00000270607.1	AC009549.1	150.974	2.77489	0.15102	1.74392e-73	-0.0364916	0.168419	1
ENSG00000163347.6	CLDN1	92.1724	7.33723	0.399517	2.05075e-73	0.219812	0.518215	1
ENSG00000259818.1	AL606760.3	76.482	6.13348	0.334334	2.94013e-73	0.317989	0.408595	1
ENSG00000064195.7	DLX3	251.748	5.79001	0.3162	5.4832e-73	0.0253029	0.343452	1
ENSG00000234028.3	EIF2AK3-DT	105.531	3.85906	0.21078	5.73918e-73	0.194431	0.23827	1
ENSG00000011007.12	ELOA	4515.52	1.17062	0.0640007	7.91519e-73	0.00691059	0.0647133	1
ENSG00000257702.3	LBX2-AS1	255.734	2.66716	0.145981	1.13625e-72	0.184521	0.154923	1
ENSG00000196189.13	SEMA4A	316.007	3.11623	0.170773	1.721e-72	0.0476212	0.179236	1
ENSG00000272269.1	AL138724.2	110.026	2.80272	0.153628	1.84792e-72	0.110617	0.178883	1
ENSG00000226950.7	DANCR	806.54	2.88479	0.158444	3.58654e-72	0.162936	0.162067	1
ENSG00000026559.14	KCNG1	1084.64	2.20578	0.121256	4.77479e-72	0.107859	0.124292	1
ENSG00000106006.6	HOXA6	224.97	2.85475	0.157176	7.96352e-72	0.036149	0.171395	1
ENSG00000203999.9	LINC01270	148.14	3.80303	0.209731	1.36474e-71	0.357808	0.226935	1
ENSG00000258655.2	ARHGAP5-AS1	174.938	3.38849	0.186892	1.41403e-71	0.235519	0.202065	1
ENSG00000008300.17	CELSR3	575.476	3.54402	0.195508	1.49831e-71	0.113811	0.200987	1
ENSG00000185988.15	PLK5	299.147	9.7404	0.537361	1.51545e-71	-0.0775938	0.704447	1
ENSG00000198435.4	NRARP	161.978	7.78653	0.429829	1.84074e-71	0.115293	0.524613	1
ENSG00000087074.8	PPP1R15A	6369.64	2.25541	0.124506	1.85052e-71	0.11661	0.124885	1
ENSG00000213859.6	KCTD11	1401.34	1.82947	0.101374	6.32759e-71	0.0612621	0.104184	1
ENSG00000188613.7	NANOS1	144.213	7.3713	0.408856	8.67645e-71	0.313987	0.486201	1
ENSG00000223573.7	TINCR	106.72	5.59503	0.310481	1.00787e-70	0.734319	0.343608	1
ENSG00000249096.7	LINC02362	80.4687	4.55344	0.253125	1.77559e-70	0.246276	0.292839	1
ENSG00000237399.7	PITRM1-AS1	110.473	4.03629	0.224825	3.37879e-70	0.124205	0.252189	1
ENSG00000196544.8	BORCS6	395.581	1.61927	0.0904192	7.48782e-70	0.147116	0.0966986	1
ENSG00000251359.4	WWC2-AS2	93.902	3.30938	0.184847	8.17824e-70	-0.116173	0.220235	1
ENSG00000198730.9	CTR9	3351.19	1.13301	0.0632941	8.53152e-70	-0.0786392	0.0643648	1
ENSG00000271122.1	AC018647.2	709.272	1.67227	0.0934572	9.67343e-70	0.166787	0.0971456	1
ENSG00000158859.10	ADAMTS4	1248.16	3.46806	0.193929	1.15885e-69	-0.13159	0.196673	1
ENSG00000185112.6	FAM43A	1852.53	3.82101	0.214124	2.2926e-69	0.052073	0.215969	1
ENSG00000109107.14	ALDOC	608.793	3.36129	0.188402	2.4437e-69	-0.235234	0.194472	1
ENSG00000106003.13	LFNG	820.506	2.98485	0.167885	7.35625e-69	-0.013946	0.172364	1
ENSG00000168209.5	DDIT4	3843.39	3.32848	0.18728	8.19613e-69	0.159694	0.188944	1
ENSG00000227908.3	AC016596.1	70.4768	4.94406	0.279072	2.22774e-68	0.0914628	0.333305	1
ENSG00000235092.6	ID2-AS1	362.977	2.27095	0.128402	3.76362e-68	0.160808	0.135274	1
ENSG00000170525.21	PFKFB3	3999.36	1.82641	0.103438	6.30043e-68	-0.0601447	0.104257	1
ENSG00000163638.13	ADAMTS9	266.464	3.16175	0.179371	1.069e-67	0.109469	0.190503	1
ENSG00000243926.2	TIPARP-AS1	67.9192	5.13721	0.291501	1.13378e-67	-0.240749	0.364887	1
ENSG00000179094.16	PER1	1527.74	2.32356	0.132316	3.39631e-67	0.282758	0.133902	1
ENSG00000186352.9	ANKRD37	186.189	3.39058	0.193444	6.06132e-67	0.0476024	0.21053	1
ENSG00000150907.10	FOXO1	174.356	3.92598	0.224705	1.60791e-66	0.277098	0.24166	1
ENSG00000241839.10	PLEKHO2	2847.59	0.895993	0.0513212	2.01677e-66	-0.00904088	0.0526337	1
ENSG00000245025.3	AC107959.1	462	2.49178	0.142728	2.0189e-66	0.165518	0.147802	1
ENSG00000237424.1	FOXD2-AS1	256.988	2.78745	0.159707	2.18494e-66	0.0106978	0.170579	1
ENSG00000137331.12	IER3	2131.06	3.07655	0.176416	2.79365e-66	0.266128	0.177579	1
ENSG00000107443.16	CCNJ	480.067	2.14651	0.123103	2.91128e-66	0.0720062	0.128922	1
ENSG00000171522.6	PTGER4	282.957	5.47037	0.313969	3.65978e-66	0.111426	0.331722	1
ENSG00000148143.13	ZNF462	1683.15	1.39977	0.080633	1.10346e-65	0.0363527	0.0827316	1
ENSG00000280278.1	AC009108.5	106.911	6.4444	0.371281	1.14949e-65	0.2927	0.43189	1
ENSG00000125398.8	SOX9	1130.45	2.04273	0.118005	2.56636e-65	0.216846	0.12001	1
ENSG00000175866.15	BAIAP2	3017.19	1.61933	0.0935456	2.56636e-65	-0.0125812	0.0944884	1
ENSG00000041988.15	THAP3	596.869	1.24305	0.0719239	4.13357e-65	0.139536	0.0761177	1
ENSG00000102096.9	PIM2	441.118	2.69009	0.155848	6.01876e-65	-0.0864832	0.162332	1
ENSG00000138231.13	DBR1	844.705	2.33826	0.135533	6.958e-65	0.00303068	0.138748	1
ENSG00000136997.19	MYC	4556.63	2.13143	0.123561	7.17419e-65	0.280321	0.124151	1
ENSG00000115902.11	SLC1A4	2222.69	1.55623	0.0902153	7.17419e-65	-0.0881349	0.0920239	1
ENSG00000259826.1	AC072061.1	81.2673	3.32745	0.193272	1.27888e-64	0.0608476	0.224937	1
ENSG00000059728.11	MXD1	1043.28	2.22989	0.129591	1.49654e-64	0.188999	0.132382	1
ENSG00000274528.1	AC090970.2	63.1862	4.71278	0.27389	1.49804e-64	-0.130138	0.340448	1
ENSG00000259867.6	AC105411.1	69.4615	5.05867	0.294073	1.62004e-64	-0.274561	0.373801	1
ENSG00000180198.16	RCC1	7232.84	1.99087	0.115887	2.37497e-64	0.0606787	0.116727	1
ENSG00000272008.1	AL139274.2	64.9231	5.28966	0.308814	5.61953e-64	-0.195211	0.389753	1
ENSG00000102554.14	KLF5	617.727	3.11561	0.18239	1.24956e-63	-0.0056197	0.187356	1
ENSG00000203722.8	RAET1G	174.518	3.61311	0.211631	1.46323e-63	-0.126048	0.22988	1
ENSG00000171827.10	ZNF570	624.436	1.59048	0.0931638	1.47815e-63	0.0885314	0.0977872	1
ENSG00000206337.12	HCP5	160.593	4.20684	0.246589	1.80148e-63	0.236205	0.26436	1
ENSG00000243130.8	PSG11	122.818	4.52876	0.265799	2.60825e-63	0.145919	0.295259	1
ENSG00000186642.16	PDE2A	69.294	4.96253	0.291465	3.19689e-63	0.542513	0.332095	1
ENSG00000159200.18	RCAN1	4184.48	2.49597	0.146623	3.36242e-63	0.144867	0.147315	1
ENSG00000221883.3	ARIH2OS	76.73	4.08948	0.240343	3.82449e-63	0.0579401	0.280246	1
ENSG00000170989.10	S1PR1	1129.56	1.64932	0.0969893	4.52212e-63	0.0692678	0.0999184	1
ENSG00000238197.6	PAXBP1-AS1	123.551	3.81082	0.224261	5.56379e-63	-0.0319345	0.250066	1
ENSG00000257446.4	ZNF878	63.795	5.51546	0.325071	8.61538e-63	-0.194068	0.414243	1
ENSG00000150672.17	DLG2	137.058	2.76819	0.163219	9.66305e-63	0.0970371	0.18199	1
ENSG00000171219.9	CDC42BPG	74.6358	5.98129	0.353163	1.4333e-62	0.520593	0.413398	1
ENSG00000165359.15	INTS6L	397.828	1.99539	0.117938	1.91761e-62	0.108948	0.125075	1
ENSG00000286532.1	PARTICL	81.2835	3.02832	0.179138	2.42697e-62	-0.0475167	0.21253	1
ENSG00000128052.10	KDR	160.799	5.08521	0.301429	4.3441e-62	0.259727	0.324796	1
ENSG00000095951.17	HIVEP1	2373.54	1.61005	0.0954646	4.70078e-62	0.0869558	0.0967047	1
ENSG00000111981.5	ULBP1	756.425	3.62745	0.215564	8.86922e-62	-0.0132127	0.220745	1
ENSG00000285825.2	CCDC15-DT	61.7165	4.53013	0.269271	9.45655e-62	0.164749	0.325444	1
ENSG00000105997.22	HOXA3	199.406	2.01557	0.119979	1.41946e-61	0.00939296	0.134073	1
ENSG00000127824.14	TUBA4A	995.217	3.52701	0.210286	2.22905e-61	-0.135217	0.213411	1
ENSG00000226180.3	AC010536.1	159.835	4.6736	0.279351	4.49815e-61	0.406499	0.298611	1
ENSG00000179743.4	AL450998.2	193.966	2.41313	0.144238	4.49815e-61	0.14442	0.156358	1
ENSG00000064300.9	NGFR	232.892	5.91402	0.353719	5.36092e-61	0.177236	0.383882	1
ENSG00000273604.2	EPOP	542.066	4.60459	0.275449	5.60501e-61	-0.0435129	0.283857	1
ENSG00000118946.12	PCDH17	554.726	7.45438	0.44606	6.08215e-61	0.566963	0.463061	1
ENSG00000214796.8	AC098934.1	109.532	6.43904	0.385369	6.35724e-61	-0.55995	0.484195	1
ENSG00000116717.13	GADD45A	3917.31	2.68192	0.160574	7.08764e-61	0.19628	0.161358	1
ENSG00000275763.3	C18orf65	81.6678	4.2784	0.256252	7.80693e-61	0.137053	0.293431	1
ENSG00000261716.2	H2BC20P	646.304	2.23588	0.134161	1.29612e-60	-0.0981395	0.138641	1
ENSG00000139899.11	CBLN3	155.859	2.39246	0.143616	1.44815e-60	-0.0243419	0.161056	1
ENSG00000279641.1	AC120057.3	57.4723	6.02968	0.362101	1.61795e-60	0.224902	0.451685	1
ENSG00000220875.1	H3C9P	111.832	8.3052	0.498847	1.699e-60	-0.080201	0.675992	1
ENSG00000277969.1	AC006449.7	80.8306	2.8989	0.174419	2.72342e-60	0.199705	0.203681	1
ENSG00000171246.6	NPTX1	732.805	4.38696	0.264292	3.87924e-60	0.256964	0.268236	1
ENSG00000242732.4	RTL5	1799.1	2.30665	0.139159	5.69056e-60	0.0317824	0.140537	1
ENSG00000280407.2	AC132872.4	720.515	3.89262	0.235452	1.15736e-59	0.986457	0.240751	0.168392
ENSG00000132510.10	KDM6B	2254.52	2.35945	0.142715	1.15736e-59	0.191769	0.143842	1
ENSG00000117245.12	KIF17	156.148	3.33923	0.202002	1.18941e-59	0.0487902	0.218248	1
ENSG00000206596.1	RNU1-27P	72.1779	6.58817	0.398561	1.20126e-59	0.253656	0.490569	1
ENSG00000258056.2	AC009779.3	206.807	1.88128	0.113825	1.23895e-59	-0.0417129	0.127204	1
ENSG00000153879.9	CEBPG	1956.74	2.4691	0.149548	1.64876e-59	0.176016	0.151347	1
ENSG00000247934.4	AC022364.1	126.553	2.75138	0.166968	2.78596e-59	0.125114	0.185413	1
ENSG00000260727.1	SLC7A5P1	167.891	3.9189	0.238449	5.70129e-59	-0.0815991	0.258239	1
ENSG00000125462.18	C1orf61	266.158	7.04334	0.429238	8.7266e-59	-0.131755	0.47203	1
ENSG00000182253.15	SYNM	813.092	3.36085	0.204837	8.91021e-59	-0.136447	0.208458	1
ENSG00000141867.17	BRD4	9175.25	0.823898	0.0502348	9.89039e-59	0.0625697	0.0505494	1
ENSG00000176624.11	MEX3C	3861.1	1.04046	0.0634957	1.2542e-58	0.0509545	0.064301	1
ENSG00000257135.7	ODC1-DT	146.508	2.40685	0.146948	1.41188e-58	-0.00121713	0.163066	1
ENSG00000170485.17	NPAS2	1043.43	1.39268	0.0850654	1.58063e-58	0.19284	0.0870671	1
ENSG00000270021.1	AC026691.1	79.7272	3.50798	0.214532	2.19027e-58	-0.0810619	0.249831	1
ENSG00000163874.11	ZC3H12A	681.345	3.44362	0.21079	2.79486e-58	0.357415	0.214147	1
ENSG00000285650.1	AL157827.2	72.9739	4.03589	0.247278	3.58824e-58	0.161248	0.284176	1
ENSG00000234810.4	AL603840.1	61.3006	5.16335	0.316442	3.84121e-58	-0.066265	0.386272	1
ENSG00000197989.14	SNHG12	1253.16	3.4	0.208497	4.49288e-58	0.0353328	0.210775	1
ENSG00000124659.7	TBCC	1106.3	1.62993	0.1	5.09391e-58	0.0343721	0.102638	1
ENSG00000267270.6	PARD6G-AS1	191.86	3.18579	0.195575	5.97088e-58	0.0845284	0.207943	1
ENSG00000226200.7	SGMS1-AS1	195.304	2.3372	0.143509	6.28015e-58	0.064976	0.155498	1
ENSG00000161328.11	LRRC56	129.074	2.55427	0.15687	6.61362e-58	0.378807	0.173466	1
ENSG00000275481.1	AC025031.4	135.365	2.92067	0.179622	9.55588e-58	-0.036077	0.20164	1
ENSG00000145819.18	ARHGAP26	485.323	3.22357	0.198385	1.13868e-57	0.190329	0.203729	1
ENSG00000153561.13	RMND5A	1721.42	1.52216	0.0937742	1.48994e-57	0.0497629	0.0955175	1
ENSG00000083093.10	PALB2	922.038	1.34841	0.0832664	2.77099e-57	0.00643038	0.0859837	1
ENSG00000148842.18	CNNM2	776.174	1.97866	0.122279	3.37738e-57	0.0438049	0.125582	1
ENSG00000264247.2	LINC00909	478.482	1.72535	0.106648	3.56981e-57	0.104599	0.112054	1
ENSG00000246763.7	RGMB-AS1	80.3973	3.67029	0.227164	4.99367e-57	0.146327	0.25825	1
ENSG00000145088.9	EAF2	76.66	5.46367	0.33833	5.67838e-57	0.0858931	0.398317	1
ENSG00000229656.7	ITGB1-DT	156.238	3.03254	0.187874	6.40515e-57	0.137556	0.202042	1
ENSG00000143514.17	TP53BP2	2433.49	0.866413	0.0537527	9.23888e-57	0.0590356	0.0549062	1
ENSG00000159388.6	BTG2	1116.26	3.06308	0.190086	9.87273e-57	0.0108235	0.192426	1
ENSG00000152503.9	TRIM36	65.4971	3.95062	0.245172	9.92996e-57	0.167424	0.28611	1
ENSG00000179111.9	HES7	69.3006	6.21849	0.386733	1.71891e-56	0.0049237	0.492371	1
ENSG00000170836.12	PPM1D	1218.87	1.2734	0.0793234	2.61618e-56	-0.0812457	0.0818501	1
ENSG00000285230.2	RALY-AS1	174.077	3.11285	0.193931	2.69256e-56	0.032142	0.209503	1
ENSG00000258667.2	HIF1A-AS3	88.7845	7.93325	0.4946	3.23655e-56	-1.08213	0.813022	1
ENSG00000266947.1	AC022916.2	82.4845	3.51606	0.21923	3.30455e-56	0.357406	0.245848	1
ENSG00000261644.2	AC007728.2	100.012	4.37169	0.272609	3.38768e-56	0.209251	0.300508	1
ENSG00000176749.9	CDK5R1	330.007	2.1081	0.131488	3.59827e-56	0.231915	0.138229	1
ENSG00000167106.12	FAM102A	2633.7	1.38988	0.0866951	3.63091e-56	0.0618423	0.0876168	1
ENSG00000125454.12	SLC25A19	421.87	1.78846	0.111588	3.88194e-56	-0.102805	0.119014	1
ENSG00000204498.11	NFKBIL1	607.329	1.23251	0.0769871	5.17412e-56	0.0489466	0.0812628	1
ENSG00000136943.11	CTSV	120.731	7.57378	0.473504	6.47011e-56	0.138428	0.57207	1
ENSG00000177380.14	PPFIA3	142.601	4.13472	0.258605	7.17358e-56	0.126726	0.279691	1
ENSG00000110721.12	CHKA	958.331	1.23541	0.0772871	7.61628e-56	-0.0184383	0.0805453	1
ENSG00000267898.1	AC026803.2	93.8305	5.56501	0.348182	7.79094e-56	-0.211133	0.407506	1
ENSG00000125430.9	HS3ST3B1	2548.29	1.06786	0.0668147	7.8487e-56	0.135121	0.0678289	1
ENSG00000127948.16	POR	2440.62	1.20796	0.0755857	7.96258e-56	0.00678906	0.0766976	1
ENSG00000178772.7	CPN2	107.628	2.76213	0.172961	9.56544e-56	0.158244	0.193283	1
ENSG00000147883.12	CDKN2B	1154.12	3.4708	0.217595	1.29398e-55	0.221352	0.22009	1
ENSG00000170791.18	CHCHD7	970.514	2.27958	0.14293	1.32816e-55	0.0420199	0.145793	1
ENSG00000162783.11	IER5	4294.7	2.04693	0.128421	1.54685e-55	0.0395044	0.129059	1
ENSG00000249375.8	CASC11	54.7019	6.04474	0.379262	1.56814e-55	-0.594743	0.539942	1
ENSG00000260572.1	AC069224.2	67.6781	6.38295	0.400914	2.05229e-55	-0.0709719	0.508644	1
ENSG00000179388.9	EGR3	451.18	4.52309	0.284234	2.30845e-55	0.467572	0.290082	1
ENSG00000249406.3	AC015909.1	61.5878	3.78225	0.238067	3.48583e-55	0.147219	0.282736	1
ENSG00000102786.15	INTS6	5728.28	2.10068	0.132326	4.22856e-55	-0.00467203	0.132866	1
ENSG00000144655.15	CSRNP1	1346.12	2.42849	0.15301	4.46366e-55	0.146376	0.15458	1
ENSG00000244945.1	AC136604.2	133.389	5.07901	0.320118	4.84855e-55	0.106374	0.351705	1
ENSG00000186300.12	ZNF555	540.411	1.40908	0.0888214	4.98439e-55	0.0384947	0.0933623	1
ENSG00000204947.9	ZNF425	251.881	2.2499	0.14183	5.03732e-55	0.0500051	0.153249	1
ENSG00000229337.2	AC079305.4	95.9917	4.08414	0.257522	5.34783e-55	0.226482	0.284644	1
ENSG00000170561.13	IRX2	1981.25	2.05512	0.129758	7.46554e-55	0.0242923	0.131162	1
ENSG00000148339.12	SLC25A25	1285.47	2.80494	0.177329	1.02962e-54	-0.0719845	0.179413	1
ENSG00000189120.5	SP6	347.887	3.72884	0.235744	1.03244e-54	-0.157886	0.24496	1
ENSG00000131773.14	KHDRBS3	820.706	1.372	0.0868224	1.306e-54	0.0975607	0.0896737	1
ENSG00000167034.10	NKX3-1	903.298	2.37906	0.150698	1.66492e-54	0.121825	0.153415	1
ENSG00000023608.5	SNAPC1	617.254	1.71348	0.10856	1.7456e-54	0.0571639	0.112991	1
ENSG00000259330.3	INAFM2	930.332	1.1067	0.0701394	1.88961e-54	0.00549062	0.0731047	1
ENSG00000197191.6	CYSRT1	56.5368	4.01153	0.254738	3.07216e-54	-0.00451143	0.308727	1
ENSG00000147234.10	FRMPD3	129.626	5.18419	0.329363	3.45629e-54	0.215839	0.360113	1
ENSG00000176473.13	WDR25	506.881	1.17567	0.0748422	5.65764e-54	0.0491264	0.0801534	1
ENSG00000275888.1	AC132872.3	309.843	3.67725	0.234566	9.32192e-54	1.01239	0.244578	0.168392
ENSG00000008405.12	CRY1	1097.61	1.45184	0.0926173	9.46696e-54	0.0108104	0.0952964	1
ENSG00000117139.18	KDM5B	7570.57	1.42385	0.090947	1.2858e-53	0.00366651	0.091349	1
ENSG00000130518.17	IQCN	305.856	3.57219	0.228249	1.39441e-53	0.55828	0.234403	1
ENSG00000167723.14	TRPV3	145.448	2.78524	0.177967	1.39441e-53	0.111476	0.192562	1
ENSG00000151014.6	NOCT	931.032	2.04532	0.130769	1.61778e-53	0.0238592	0.133545	1
ENSG00000122257.20	RBBP6	4570.04	0.847522	0.0541889	1.62887e-53	0.082265	0.0548456	1
ENSG00000173846.13	PLK3	2017.75	1.62742	0.104102	1.81734e-53	0.188736	0.105128	1
ENSG00000101255.11	TRIB3	2347.43	3.59909	0.230424	2.24196e-53	0.352725	0.231674	1
ENSG00000196083.10	IL1RAP	712.314	1.62856	0.104314	2.51132e-53	0.0756324	0.107962	1
ENSG00000187953.10	PMS2CL	423.225	1.56481	0.100263	2.70841e-53	0.167646	0.106062	1
ENSG00000270959.1	LPP-AS2	308.66	1.94056	0.124407	3.0888e-53	0.00680553	0.131766	1
ENSG00000182199.11	SHMT2	6018.54	1.0982	0.0704439	3.53088e-53	-0.0438242	0.0710036	1
ENSG00000182257.8	PRR34	70.0853	3.10274	0.199209	4.41479e-53	0.151034	0.232107	1
ENSG00000152977.10	ZIC1	1916.42	1.12586	0.072355	5.58321e-53	0.0413571	0.0738424	1
ENSG00000095752.7	IL11	1357.19	2.41883	0.155453	5.59449e-53	0.051461	0.157373	1
ENSG00000166188.2	ZNF319	1276.98	1.51246	0.0973124	7.33365e-53	0.101184	0.0996296	1
ENSG00000246863.2	GPR176-DT	67.5363	7.15013	0.460148	7.72134e-53	1.33738	0.521523	1
ENSG00000157578.13	LCA5L	111.448	2.23076	0.14356	7.72134e-53	0.118622	0.165441	1
ENSG00000113448.19	PDE4D	464.208	3.1417	0.202515	1.14078e-52	0.411426	0.206706	1
ENSG00000270022.3	Z93241.1	414.754	5.39714	0.348132	1.33522e-52	1.32974	0.353117	0.51426
ENSG00000260698.1	AL591848.3	103.24	3.03894	0.196121	1.50634e-52	0.12794	0.217207	1
ENSG00000226312.7	CFLAR-AS1	75.1383	5.71265	0.36904	1.91052e-52	0.0841518	0.432868	1
ENSG00000074590.13	NUAK1	1817.32	1.84657	0.119306	1.97298e-52	-0.0124988	0.121124	1
ENSG00000004799.8	PDK4	97.2689	4.95724	0.320398	2.14066e-52	-0.386705	0.374307	1
ENSG00000154040.20	CABYR	469.73	3.08448	0.199538	2.65412e-52	-0.201921	0.205948	1
ENSG00000277639.2	AC007906.2	187.243	2.29379	0.148608	3.77899e-52	0.0536518	0.161389	1
ENSG00000085741.13	WNT11	69.0502	4.82254	0.312853	5.17519e-52	-0.170964	0.372405	1
ENSG00000168994.13	PXDC1	3373.28	1.47158	0.0955035	5.65451e-52	0.0992378	0.0963885	1
ENSG00000107338.10	SHB	1468.98	1.57897	0.102537	6.54697e-52	0.0358249	0.104545	1
ENSG00000272688.1	AP005329.3	61.3023	3.50625	0.227723	6.73996e-52	0.137517	0.269567	1
ENSG00000105737.9	GRIK5	51.4157	5.83386	0.379103	7.66254e-52	0.615363	0.448491	1
ENSG00000213244.3	H3P4	88.3162	3.00974	0.195652	8.30793e-52	-0.0420295	0.223328	1
ENSG00000122877.16	EGR2	176.009	5.9954	0.389796	8.58683e-52	0.542102	0.413667	1
ENSG00000225377.6	NRSN2-AS1	407.256	1.91778	0.124708	8.9232e-52	0.168706	0.130859	1
ENSG00000225953.3	SATB2-AS1	188.512	1.90848	0.1242	1.07194e-51	0.0747849	0.137432	1
ENSG00000175906.5	ARL4D	1909.53	2.23701	0.145933	1.89151e-51	-0.0687703	0.147926	1
ENSG00000270177.1	AC104109.2	72.5116	3.09921	0.202232	2.00562e-51	-0.0946713	0.233992	1
ENSG00000286388.1	AC026748.3	729.532	1.58984	0.103759	2.082e-51	0.200859	0.106878	1
ENSG00000180346.3	TIGD2	581.172	1.46244	0.095482	2.28013e-51	0.0335004	0.10018	1
ENSG00000204624.8	DISP3	69.0723	7.23233	0.472898	3.22845e-51	-0.0423423	0.618451	1
ENSG00000255717.7	SNHG1	3471.24	2.98657	0.19546	3.98995e-51	0.0340736	0.196427	1
ENSG00000099617.4	EFNA2	93.8271	7.63536	0.499975	4.51421e-51	0.967743	0.573133	1
ENSG00000069869.16	NEDD4	7005.45	1.1106	0.0727358	4.68009e-51	-0.00930423	0.0732014	1
ENSG00000165105.10	RASEF	56.5713	5.53647	0.362882	5.61531e-51	0.847854	0.409728	1
ENSG00000160785.13	SLC25A44	2096.15	1.11479	0.0731421	7.09447e-51	0.0135197	0.0743855	1
ENSG00000139946.10	PELI2	442.514	2.72871	0.179087	7.5927e-51	0.349484	0.18501	1
ENSG00000272686.1	AC006333.1	126.126	2.231	0.146433	7.70999e-51	0.0957223	0.162894	1
ENSG00000183508.5	TENT5C	809.503	4.44959	0.292762	1.35288e-50	0.217177	0.296452	1
ENSG00000163273.4	NPPC	143.155	8.41814	0.554056	1.45705e-50	0.544686	0.648944	1
ENSG00000086730.17	LAT2	116.838	3.52323	0.231893	1.46103e-50	0.251798	0.250655	1
ENSG00000143502.15	SUSD4	75.3752	3.68907	0.24283	1.48742e-50	-0.0773722	0.276848	1
ENSG00000266680.1	AL135905.1	101.379	2.92038	0.192256	1.52913e-50	0.0511834	0.212869	1
ENSG00000279086.1	AC073130.3	99.4111	3.94758	0.260252	2.12547e-50	0.0960179	0.287538	1
ENSG00000220323.4	H2BC19P	337.198	2.46758	0.162728	2.26997e-50	0.082925	0.169735	1
ENSG00000267858.6	MZF1-AS1	270.091	2.77319	0.183022	2.70183e-50	0.123976	0.192911	1
ENSG00000160161.9	CILP2	201.983	3.9097	0.258139	2.97073e-50	-0.0169533	0.273339	1
ENSG00000110876.9	SELPLG	1357.21	2.93779	0.194006	3.09644e-50	0.0769087	0.195968	1
ENSG00000121101.15	TEX14	80.0228	5.94068	0.392731	3.9449e-50	-0.169219	0.469672	1
ENSG00000264229.1	RNU4ATAC	425.238	4.42195	0.292441	4.29566e-50	0.883712	0.296705	1
ENSG00000286009.2	AC244213.1	45.5618	4.06057	0.268624	4.60161e-50	0.289708	0.31844	1
ENSG00000230513.2	THAP7-AS1	190.942	1.99896	0.132297	5.06403e-50	0.092084	0.14404	1
ENSG00000170340.11	B3GNT2	804.437	1.39266	0.0921875	5.28013e-50	0.119553	0.0947049	1
ENSG00000173451.7	THAP2	292.551	1.66662	0.110354	5.62493e-50	0.0534505	0.118565	1
ENSG00000158050.5	DUSP2	636.156	3.8484	0.255017	6.7051e-50	-0.0163522	0.26053	1
ENSG00000118160.14	SLC8A2	52.0805	5.37482	0.356178	6.74178e-50	0.800122	0.403695	1
ENSG00000161835.11	GRASP	241.786	3.85763	0.255809	7.8378e-50	0.104737	0.266791	1
ENSG00000260101.1	AC008074.2	50.1944	5.27166	0.349589	7.88636e-50	0.804986	0.400538	1
ENSG00000174600.14	CMKLR1	154.797	4.456	0.295557	8.2277e-50	-0.0410116	0.316107	1
ENSG00000269893.8	SNHG8	1278.89	1.45978	0.0968257	8.2398e-50	0.044549	0.0992996	1
ENSG00000182648.13	LINC01006	277.921	1.57491	0.104498	8.90632e-50	0.162216	0.113727	1
ENSG00000258457.5	AL132780.2	105.025	3.10129	0.205816	9.28344e-50	0.108222	0.236708	1
ENSG00000113369.9	ARRDC3	6066.35	1.74728	0.115986	9.78785e-50	0.0822825	0.116578	1
ENSG00000272667.1	AC012306.2	179.883	2.11778	0.140608	1.02182e-49	0.108219	0.154116	1
ENSG00000155592.16	ZKSCAN2	817.346	1.34896	0.0896162	1.168e-49	0.109469	0.092667	1
ENSG00000177045.10	SIX5	1000.1	1.26714	0.0842292	1.32813e-49	0.0301492	0.0870772	1
ENSG00000236013.7	AL357146.1	39.5985	4.93264	0.327984	1.41992e-49	0.364469	0.401549	1
ENSG00000287788.1	AC013701.2	50.6552	6.8496	0.45563	1.55181e-49	-0.471639	0.66145	1
ENSG00000182405.6	PGBD4	381.6	1.93185	0.128512	1.56705e-49	0.0106363	0.134885	1
ENSG00000196843.17	ARID5A	722.93	2.11113	0.140478	1.66791e-49	0.0446217	0.143661	1
ENSG00000154133.15	ROBO4	108.245	2.63249	0.175239	1.81818e-49	0.0779618	0.192444	1
ENSG00000166478.10	ZNF143	923.529	1.56647	0.104301	1.91739e-49	-0.0369146	0.106958	1
ENSG00000188295.14	ZNF669	288.495	1.84421	0.122821	2.01041e-49	-0.0241526	0.130711	1
ENSG00000173013.6	CCDC96	140.603	2.82586	0.188259	2.1609e-49	0.047201	0.205574	1
ENSG00000260806.1	AL163051.1	59.5839	3.70921	0.247159	2.25702e-49	-0.134874	0.295141	1
ENSG00000158683.8	PKD1L1	155.384	4.44817	0.296567	2.56121e-49	0.539038	0.310509	1
ENSG00000081019.13	RSBN1	1485.31	0.992041	0.0661673	2.79616e-49	0.0533638	0.0679214	1
ENSG00000133874.2	RNF122	211.429	2.37656	0.158637	3.33401e-49	-0.1873	0.172443	1
ENSG00000131652.14	THOC6	986.204	3.16807	0.211532	3.54934e-49	0.106813	0.214295	1
ENSG00000260063.1	AL512408.1	73.3578	3.08562	0.206094	3.81405e-49	0.113504	0.233673	1
ENSG00000140993.11	TIGD7	376.597	1.50819	0.100738	3.832e-49	0.12468	0.107052	1
ENSG00000185133.14	INPP5J	70.0368	4.39116	0.293411	4.15362e-49	-0.174074	0.345799	1
ENSG00000187017.17	ESPN	99.5472	7.99586	0.534278	4.15721e-49	-0.512668	0.737311	1
ENSG00000177076.6	ACER2	123.286	2.27429	0.152053	4.71832e-49	-0.129949	0.168939	1
ENSG00000125740.14	FOSB	1214.49	5.46502	0.365536	5.18687e-49	0.0352303	0.369168	1
ENSG00000110400.11	NECTIN1	1095.35	1.95364	0.130756	5.97884e-49	-0.191881	0.133294	1
ENSG00000143434.15	SEMA6C	446.986	1.77876	0.119119	6.77192e-49	0.00914357	0.125555	1
ENSG00000137825.11	ITPKA	119.976	2.61622	0.175256	7.25025e-49	0.126703	0.193497	1
ENSG00000108733.10	PEX12	483.783	1.21679	0.0815839	8.81634e-49	-0.0212724	0.0871122	1
ENSG00000159753.14	CARMIL2	372.509	2.41333	0.161844	9.22608e-49	-0.214788	0.170585	1
ENSG00000267325.2	LINC01415	105.243	4.14512	0.278223	1.11756e-48	-0.154535	0.308707	1
ENSG00000172201.12	ID4	1692.54	2.64731	0.177758	1.21316e-48	0.0582564	0.180094	1
ENSG00000116819.8	TFAP2E	69.3128	4.42896	0.297395	1.21532e-48	-0.300735	0.360463	1
ENSG00000170185.10	USP38	2669.18	1.14299	0.0767748	1.30541e-48	0.0449535	0.0777416	1
ENSG00000090020.11	SLC9A1	5197.78	1.37886	0.0926508	1.40835e-48	-0.0197175	0.0931356	1
ENSG00000163376.11	KBTBD8	195.639	3.26647	0.219631	1.62959e-48	0.139314	0.230793	1
ENSG00000124467.19	PSG8	81.9325	7.70675	0.518675	2.00328e-48	0.0621836	0.664404	1
ENSG00000057657.17	PRDM1	1320.15	1.30067	0.0875936	2.30619e-48	-0.0258001	0.0895996	1
ENSG00000125848.10	FLRT3	151.097	4.45785	0.300651	3.17737e-48	-0.00626137	0.323084	1
ENSG00000164082.15	GRM2	82.8599	5.92855	0.399978	3.41561e-48	-0.0828176	0.468369	1
ENSG00000183891.6	TTC32	179.603	1.97314	0.133121	3.41561e-48	0.0847839	0.145427	1
ENSG00000259319.1	AF111167.2	147.243	2.61253	0.176365	3.89933e-48	0.0810156	0.192713	1
ENSG00000231407.6	GORAB-AS1	65.3829	3.16477	0.21407	6.02251e-48	0.00881194	0.248973	1
ENSG00000136383.6	ALPK3	89.8814	3.40127	0.230095	6.16767e-48	0.491737	0.248826	1
ENSG00000171791.13	BCL2	385.381	1.6163	0.109354	6.29432e-48	-0.0721656	0.116584	1
ENSG00000253716.6	MINCR	152.022	2.29034	0.15506	7.27454e-48	-0.158826	0.171537	1
ENSG00000232133.1	IMPDH1P10	82.8842	6.64568	0.449929	7.27567e-48	0.239562	0.527463	1
ENSG00000260708.1	AL118516.1	99.8075	3.0282	0.205156	8.40835e-48	0.0945016	0.226533	1
ENSG00000278970.2	HEIH	685.487	1.53446	0.103977	8.74481e-48	0.307057	0.10686	1
ENSG00000102804.15	TSC22D1	6191.37	0.786194	0.0533042	9.90185e-48	0.0859124	0.0537428	1
ENSG00000274828.1	AC068473.5	177.897	1.91425	0.129924	1.24349e-47	0.101597	0.142182	1
ENSG00000130821.16	SLC6A8	2576.74	2.00219	0.135913	1.28264e-47	-0.0767934	0.13706	1
ENSG00000130487.9	KLHDC7B	90.684	5.99184	0.407313	1.74093e-47	0.798361	0.451395	1
ENSG00000178297.13	TMPRSS9	96.2834	7.44949	0.506566	1.86515e-47	-0.564176	0.667091	1
ENSG00000163251.4	FZD5	164.677	3.04021	0.20696	2.3577e-47	-0.0241953	0.222304	1
ENSG00000272512.1	AL645608.7	81.8146	4.55285	0.309988	2.44763e-47	0.53435	0.339994	1
ENSG00000007402.11	CACNA2D2	50.6598	6.3314	0.431503	3.01506e-47	0.343689	0.528667	1
ENSG00000023445.15	BIRC3	225.444	3.62709	0.247281	3.23997e-47	-0.271591	0.260495	1
ENSG00000272447.1	AL135925.1	229.054	2.04326	0.13931	3.27414e-47	0.232831	0.150077	1
ENSG00000224914.4	LINC00863	149.087	2.13198	0.145458	3.78769e-47	0.0534666	0.160996	1
ENSG00000129244.9	ATP1B2	123.737	8.57835	0.585473	4.07144e-47	0.994426	0.671657	1
ENSG00000280426.1	AC084876.2	48.3788	4.56718	0.311789	4.29098e-47	0.0609661	0.378631	1
ENSG00000260898.6	ADPGK-AS1	62.5599	6.45651	0.440868	4.49626e-47	0.657022	0.511895	1
ENSG00000197019.5	SERTAD1	1932.35	2.0614	0.140761	4.51151e-47	-0.0595854	0.142215	1
ENSG00000105996.7	HOXA2	61.1682	3.47937	0.237947	6.22609e-47	-0.173791	0.283204	1
ENSG00000287584.1	AC004837.4	57.7992	3.24032	0.221658	6.58083e-47	0.218192	0.256641	1
ENSG00000181555.20	SETD2	7065.25	0.674272	0.0462154	1.00196e-46	0.0575763	0.0465575	1
ENSG00000250548.7	LINC01303	53.762	4.78227	0.32785	1.04498e-46	0.502267	0.376772	1
ENSG00000271943.2	AC098614.3	418.869	2.06564	0.141678	1.15337e-46	0.174401	0.147044	1
ENSG00000167995.16	BEST1	252.386	2.90982	0.199762	1.39918e-46	0.13579	0.207901	1
ENSG00000267475.1	AC008736.1	64.7442	4.40046	0.302163	1.4645e-46	-0.107401	0.349072	1
ENSG00000170684.9	ZNF296	127.52	4.6436	0.318988	1.59424e-46	0.0488133	0.343462	1
ENSG00000198355.5	PIM3	971.063	1.71497	0.117904	1.88969e-46	0.0769014	0.120033	1
ENSG00000257337.7	AC068888.1	163.474	2.421	0.166507	2.04705e-46	-0.143413	0.182253	1
ENSG00000184697.7	CLDN6	62.8026	6.02339	0.414337	2.11901e-46	0.167034	0.494471	1
ENSG00000217801.10	AL390719.1	76.7457	4.02457	0.277036	2.45372e-46	-0.188319	0.319756	1
ENSG00000259877.2	AC009113.1	184.465	2.33391	0.160769	2.83735e-46	0.0714734	0.172086	1
ENSG00000164296.7	TIGD6	578.971	1.22182	0.0841674	2.85689e-46	0.113202	0.0878116	1
ENSG00000169594.13	BNC1	2211.71	1.65426	0.114019	3.20285e-46	0.166143	0.115227	1
ENSG00000215120.2	AL590763.2	64.6379	7.63096	0.526267	3.61555e-46	-0.684349	0.79002	1
ENSG00000121274.13	TENT4B	2252.23	0.98594	0.0680438	4.19744e-46	0.105126	0.0691226	1
ENSG00000220666.2	RCC2P7	54.5115	3.8543	0.266072	4.43201e-46	0.497628	0.301318	1
ENSG00000273702.1	AC091271.1	63.9187	3.30107	0.228033	5.07898e-46	0.34161	0.259363	1
ENSG00000249673.7	NOP14-AS1	691.769	1.33967	0.092591	5.6659e-46	0.211444	0.0954949	1
ENSG00000126368.6	NR1D1	3895.62	2.29615	0.158768	6.20379e-46	0.147517	0.159286	1
ENSG00000214900.11	LINC01588	258.193	1.65228	0.114262	6.36556e-46	-0.141772	0.122947	1
ENSG00000251131.2	AC025171.3	50.189	3.89144	0.269246	7.06301e-46	-0.0415915	0.318385	1
ENSG00000108379.10	WNT3	266.372	1.63237	0.112977	7.5153e-46	-0.122056	0.122138	1
ENSG00000106415.13	GLCCI1	651.796	1.36735	0.0946394	7.57522e-46	-0.0864089	0.0986453	1
ENSG00000111181.12	SLC6A12	66.5192	6.59585	0.456555	7.67791e-46	-0.524089	0.596614	1
ENSG00000228672.4	PROB1	199.701	1.82567	0.126402	8.08683e-46	0.174331	0.135956	1
ENSG00000172602.11	RND1	336.454	8.9045	0.618101	1.37622e-45	0.276349	0.680751	1
ENSG00000260000.2	AL133338.1	85.2656	3.35823	0.233164	1.43696e-45	0.400456	0.255265	1
ENSG00000254486.1	LINC02547	45.8136	4.95076	0.343839	1.52821e-45	0.42358	0.397357	1
ENSG00000286011.1	AC062037.4	36.7432	5.02042	0.348998	1.84758e-45	0.591719	0.415451	1
ENSG00000054267.22	ARID4B	3255.57	0.913858	0.063532	1.87147e-45	0.0307672	0.0644083	1
ENSG00000164683.17	HEY1	260.421	3.29639	0.229172	1.87611e-45	0.00861102	0.239801	1
ENSG00000056558.11	TRAF1	128.895	2.22914	0.155001	1.94025e-45	-0.033876	0.171308	1
ENSG00000188938.17	FAM120AOS	1674.84	0.883126	0.0614149	1.98839e-45	0.163758	0.0625868	1
ENSG00000168264.10	IRF2BP2	8069.48	1.06575	0.0741609	2.25557e-45	0.052305	0.0745727	1
ENSG00000284430.1	AC020912.1	37.014	5.37512	0.374057	2.28401e-45	0.119755	0.469997	1
ENSG00000180425.11	C11orf71	117.839	2.32405	0.161797	2.48182e-45	0.198657	0.178572	1
ENSG00000122644.13	ARL4A	319.911	2.29903	0.160064	2.50293e-45	0.10943	0.167058	1
ENSG00000152454.4	AC010326.1	265.895	1.60094	0.111535	2.8634e-45	0.183752	0.118799	1
ENSG00000235823.3	OLMALINC	141.904	2.29699	0.160037	2.89362e-45	0.198117	0.172681	1
ENSG00000170385.10	SLC30A1	7056.91	1.57071	0.109499	3.24984e-45	0.0534254	0.109985	1
ENSG00000169957.10	ZNF768	2064.21	1.08604	0.0757324	3.43492e-45	0.106245	0.0770583	1
ENSG00000279329.1	AC020910.6	116.812	2.25589	0.157361	3.67281e-45	0.218472	0.173764	1
ENSG00000196110.8	ZNF699	827.38	1.13081	0.0789638	4.56093e-45	0.0369529	0.0824007	1
ENSG00000180730.4	SHISA2	216.528	6.37668	0.445537	5.12771e-45	0.325858	0.471203	1
ENSG00000143126.8	CELSR2	255.703	2.91131	0.203608	6.23018e-45	-0.0525383	0.213886	1
ENSG00000144485.11	HES6	82.2567	4.47548	0.31306	6.46175e-45	0.211734	0.34486	1
ENSG00000155760.2	FZD7	6275.29	1.18839	0.0832069	7.83152e-45	-0.0743106	0.0837129	1
ENSG00000107611.16	CUBN	427.186	1.63962	0.114885	9.08731e-45	0.112016	0.11919	1
ENSG00000163602.10	RYBP	2315.89	1.21535	0.0852238	1.06502e-44	0.197552	0.0863667	1
ENSG00000274213.1	AC015912.3	84.0897	4.17383	0.292686	1.06729e-44	0.167339	0.323298	1
ENSG00000101187.16	SLCO4A1	98.3871	3.59635	0.25234	1.20258e-44	0.135786	0.271232	1
ENSG00000011198.10	ABHD5	2288.26	1.7778	0.124827	1.38324e-44	0.167207	0.125681	1
ENSG00000168003.16	SLC3A2	11900.6	1.66809	0.117129	1.39449e-44	-0.0993506	0.117478	1
ENSG00000283828.1	AL137002.2	75.4288	3.79242	0.266851	2.12656e-44	-0.0167439	0.303928	1
ENSG00000233554.6	B4GALT1-AS1	81.9849	2.64974	0.186453	2.13718e-44	0.0719424	0.210905	1
ENSG00000241544.2	LINC02029	43.853	6.1551	0.433269	2.29572e-44	0.556771	0.522327	1
ENSG00000285601.1	AC084262.2	65.3943	7.39337	0.520441	2.2984e-44	-0.718116	0.75277	1
ENSG00000144659.13	SLC25A38	1667.49	1.00823	0.0710025	2.49748e-44	0.046173	0.0725151	1
ENSG00000177822.8	TENM3-AS1	657.673	2.32728	0.163909	2.54213e-44	-0.0330071	0.168554	1
ENSG00000177426.20	TGIF1	2403.01	1.45209	0.102286	2.61974e-44	0.14393	0.103501	1
ENSG00000176933.5	TOB2P1	86.5421	3.28849	0.231693	2.73133e-44	0.736423	0.248315	1
ENSG00000232860.8	SMG7-AS1	35.8209	3.98288	0.281271	4.34876e-44	0.0850419	0.349776	1
ENSG00000273002.1	AL355388.1	94.1198	2.72328	0.192364	4.55575e-44	-0.188766	0.218641	1
ENSG00000083838.16	ZNF446	451.915	1.62319	0.114811	5.95795e-44	0.133831	0.11967	1
ENSG00000188763.5	FZD9	57.5087	3.90314	0.276098	6.04261e-44	-0.103396	0.32262	1
ENSG00000204386.11	NEU1	2007.05	1.72848	0.12229	6.24797e-44	-0.0377317	0.123324	1
ENSG00000287356.1	AL590822.3	84.9256	4.58583	0.324649	7.07031e-44	0.479789	0.35405	1
ENSG00000243978.8	RTL9	156.33	2.31741	0.164097	7.39742e-44	-0.166086	0.179837	1
ENSG00000266258.1	LINC01909	115.383	2.39085	0.169372	8.06546e-44	0.216496	0.185859	1
ENSG00000134070.5	IRAK2	356.71	1.73982	0.12329	8.5684e-44	0.0184062	0.128791	1
ENSG00000218073.1	AL021407.3	44.724	6.80308	0.482132	8.70352e-44	-0.0651204	0.648071	1
ENSG00000185100.10	ADSS1	134.354	2.7344	0.194099	1.19849e-43	0.0232892	0.209573	1
ENSG00000227811.3	INKA2-AS1	54.5292	3.88135	0.275574	1.25011e-43	-0.0362176	0.33064	1
ENSG00000243819.4	RN7SL832P	46.8666	4.75864	0.337897	1.27508e-43	0.254575	0.395668	1
ENSG00000228793.2	AL033523.1	142.826	4.60712	0.327468	1.55616e-43	0.610251	0.345412	1
ENSG00000165923.16	AGBL2	92.1243	3.07734	0.218751	1.57802e-43	-0.242794	0.245631	1
ENSG00000117479.15	SLC19A2	444.926	2.39604	0.170396	1.72021e-43	0.140996	0.17518	1
ENSG00000087085.15	ACHE	63.0376	6.45034	0.458729	1.72335e-43	0.191681	0.551183	1
ENSG00000164877.19	MICALL2	1432.31	1.56505	0.111347	1.86202e-43	-0.00822601	0.113063	1
ENSG00000285728.2	AC098484.4	65.0656	3.36865	0.23982	2.1096e-43	0.18358	0.269759	1
ENSG00000215014.5	AL645728.1	75.9894	3.12053	0.222349	2.49771e-43	0.271988	0.2464	1
ENSG00000119938.9	PPP1R3C	6621.03	1.75183	0.124873	2.69442e-43	-0.163143	0.125343	1
ENSG00000138617.15	PARP16	282.319	1.82537	0.130189	3.01109e-43	0.00269837	0.138168	1
ENSG00000198576.4	ARC	2297.77	7.11972	0.507802	3.01497e-43	0.814374	0.510214	1
ENSG00000138166.6	DUSP5	2163.97	2.11648	0.15101	3.23579e-43	0.348142	0.151691	1
ENSG00000260278.1	AC098818.2	45.022	4.50167	0.321298	3.44858e-43	0.334947	0.374158	1
ENSG00000196453.8	ZNF777	1623.25	1.23542	0.0884622	6.51687e-43	0.0742896	0.0899612	1
ENSG00000141404.16	GNAL	58.5347	4.35716	0.312146	7.15609e-43	-0.909164	0.393829	1
ENSG00000257557.2	PPP1R12A-AS1	157.825	2.23993	0.160516	7.57938e-43	-0.066472	0.175741	1
ENSG00000214756.8	CSKMT	386.121	2.47631	0.177632	9.19024e-43	-0.0235067	0.185305	1
ENSG00000246705.4	H2AJ	996.842	2.04627	0.146813	9.53747e-43	-0.114014	0.14916	1
ENSG00000130749.10	ZC3H4	4417.57	1.20053	0.0861383	9.60786e-43	-0.0374604	0.086682	1
ENSG00000077522.13	ACTN2	42.3903	6.2995	0.452159	1.032e-42	0.145514	0.570387	1
ENSG00000128272.14	ATF4	12407.7	1.54974	0.111284	1.12167e-42	0.265247	0.111489	1
ENSG00000153066.12	TXNDC11	2156.3	0.657078	0.0471951	1.17235e-42	-0.0120115	0.0483475	1
ENSG00000175130.7	MARCKSL1	2155.63	2.86478	0.205805	1.21698e-42	-0.136018	0.207103	1
ENSG00000095787.23	WAC	6687.59	0.681711	0.0489895	1.29182e-42	0.110175	0.0493483	1
ENSG00000265451.1	AC012447.1	651.52	10.7426	0.772169	1.35019e-42	1.55402	0.811225	1
ENSG00000186765.11	FSCN2	98.7357	3.76865	0.270896	1.35455e-42	0.280119	0.2935	1
ENSG00000231856.2	AL162377.1	81.6876	2.66857	0.192151	1.8895e-42	0.263166	0.215682	1
ENSG00000135048.14	CEMIP2	3697.48	1.30092	0.0937357	2.14355e-42	-0.0168324	0.0943678	1
ENSG00000116584.20	ARHGEF2	9428.25	1.22891	0.0885975	2.39137e-42	0.0909399	0.0889232	1
ENSG00000120217.14	CD274	491.199	2.23335	0.161049	2.49397e-42	0.235928	0.164155	1
ENSG00000272556.2	GTF2IP13	220.87	2.23376	0.161164	2.76067e-42	0.143683	0.17017	1
ENSG00000197506.8	SLC28A3	61.7904	3.97724	0.287337	3.56219e-42	-0.300878	0.335713	1
ENSG00000286215.1	AL356534.1	58.0004	3.48893	0.252269	4.16914e-42	-0.149433	0.290858	1
ENSG00000251602.7	AL928654.1	141.862	2.03114	0.147067	5.41523e-42	0.0992802	0.160386	1
ENSG00000235448.3	LURAP1L-AS1	55.148	5.50772	0.398836	5.5172e-42	-0.338123	0.49074	1
ENSG00000165506.14	DNAAF2	464.287	1.13516	0.0822108	5.63046e-42	0.088406	0.0876685	1
ENSG00000177575.12	CD163	41.6919	5.64777	0.409095	5.81175e-42	0.399552	0.486623	1
ENSG00000271151.1	AC016737.1	46.3767	4.05427	0.29382	6.39711e-42	-0.0205529	0.349224	1
ENSG00000177685.17	CRACR2B	184.434	3.15985	0.229058	6.70298e-42	0.0610154	0.240375	1
ENSG00000176058.13	TPRN	945.43	1.84591	0.133812	6.7082e-42	0.119893	0.135906	1
ENSG00000254473.1	AL354920.1	80.1441	2.88413	0.209288	8.15213e-42	0.221067	0.231435	1
ENSG00000265702.2	AC005821.1	80.3176	4.55115	0.330386	8.77465e-42	-0.107668	0.372995	1
ENSG00000258701.1	LINC00638	109.971	2.43012	0.176539	1.00201e-41	0.118505	0.19518	1
ENSG00000141232.5	TOB1	3418.86	2.18789	0.158962	1.02436e-41	0.011228	0.159701	1
ENSG00000170345.10	FOS	1287.21	5.73803	0.416931	1.03828e-41	0.443317	0.4197	1
ENSG00000285219.2	HULC	86.3589	2.65448	0.192892	1.05208e-41	0.0902263	0.216662	1
ENSG00000173825.7	TIGD3	48.0011	5.90568	0.429186	1.06918e-41	-0.447853	0.558314	1
ENSG00000080031.10	PTPRH	78.851	5.5566	0.403924	1.12286e-41	0.794955	0.436338	1
ENSG00000022567.9	SLC45A4	672.061	2.17238	0.157984	1.2171e-41	0.00545255	0.161204	1
ENSG00000262202.4	AC007952.4	536.386	3.35311	0.243963	1.3254e-41	0.919382	0.246475	0.51426
ENSG00000134508.12	CABLES1	1029.65	1.29173	0.0940613	1.54761e-41	0.0981784	0.096034	1
ENSG00000198142.5	SOWAHC	1331.37	2.03125	0.147963	1.65174e-41	0.208873	0.149467	1
ENSG00000090776.6	EFNB1	972.024	1.69582	0.123551	1.70548e-41	-0.0782055	0.126308	1
ENSG00000181472.5	ZBTB2	1376.55	1.29197	0.0942131	2.01818e-41	0.167008	0.0957598	1
ENSG00000104140.7	RHOV	90.2695	8.86724	0.646651	2.03654e-41	0.0603293	0.874197	1
ENSG00000277767.1	AL442128.2	56.5374	4.31123	0.314475	2.12796e-41	0.258796	0.356629	1
ENSG00000172216.6	CEBPB	5115.02	1.9906	0.145207	2.14175e-41	0.17475	0.145644	1
ENSG00000100027.16	YPEL1	55.2006	3.01425	0.219931	2.23553e-41	-0.0775411	0.261547	1
ENSG00000163795.14	ZNF513	633.622	1.3188	0.0962608	2.39821e-41	0.0344438	0.0997006	1
ENSG00000105991.9	HOXA1	196.881	2.47182	0.180507	2.61954e-41	0.149865	0.190189	1
ENSG00000008735.14	MAPK8IP2	48.9894	4.0521	0.296091	2.9329e-41	0.384922	0.340337	1
ENSG00000132002.8	DNAJB1	5612.22	0.943673	0.0689637	2.99818e-41	0.0675034	0.0693353	1
ENSG00000273314.1	AC005229.4	135.025	2.2205	0.162284	3.02635e-41	0.0918551	0.176217	1
ENSG00000259470.2	KRT8P9	45.7925	6.09351	0.445465	3.18586e-41	-0.488587	0.597034	1
ENSG00000107362.13	ABHD17B	589.235	1.3691	0.100126	3.416e-41	0.0148659	0.104443	1
ENSG00000222043.2	AC079305.2	33.8349	5.74422	0.420163	3.52578e-41	1.02036	0.490723	1
ENSG00000153162.9	BMP6	181.203	2.73058	0.200089	4.9269e-41	0.0539986	0.210252	1
ENSG00000169860.7	P2RY1	48.8674	6.37908	0.467511	5.05946e-41	-0.0223852	0.588795	1
ENSG00000125378.16	BMP4	51.3147	6.5146	0.477785	5.77777e-41	0.545976	0.570634	1
ENSG00000268798.1	AC027307.3	109.937	3.28919	0.241272	5.95376e-41	-0.0710753	0.266041	1
ENSG00000175318.12	GRAMD2A	53.0597	6.51635	0.478118	6.24125e-41	-0.70385	0.659523	1
ENSG00000173809.18	TDRD12	37.9775	5.348	0.392709	7.23894e-41	0.781816	0.463164	1
ENSG00000155085.15	AK9	172.875	2.01577	0.148062	7.61127e-41	0.337662	0.157295	1
ENSG00000133065.11	SLC41A1	3019.42	1.08136	0.0794366	7.75366e-41	-0.019897	0.0803038	1
ENSG00000262468.6	LINC01569	94.4327	2.96136	0.217687	8.7626e-41	0.0868275	0.239279	1
ENSG00000166592.12	RRAD	273.529	4.41313	0.324512	9.30395e-41	0.409084	0.333144	1
ENSG00000127334.10	DYRK2	3924	1.35102	0.0993662	9.65769e-41	0.0969095	0.100029	1
ENSG00000229869.1	AL359878.2	36.7499	5.70453	0.419651	1.00348e-40	-0.558848	0.577556	1
ENSG00000142621.19	FHAD1	65.9428	3.29995	0.242814	1.04476e-40	-0.049325	0.27331	1
ENSG00000088836.14	SLC4A11	349.939	2.59051	0.190619	1.05009e-40	-0.163846	0.198017	1
ENSG00000081041.9	CXCL2	188.679	4.95024	0.364269	1.05536e-40	1.00521	0.373436	1
ENSG00000287477.1	AL356495.1	43.3655	4.68628	0.345159	1.24717e-40	0.31808	0.404725	1
ENSG00000285844.2	FO393414.3	121.804	2.19848	0.162194	1.69394e-40	0.0562881	0.177339	1
ENSG00000143842.15	SOX13	1003.92	1.47766	0.109062	1.8294e-40	-0.106401	0.111751	1
ENSG00000171621.14	SPSB1	1237.56	1.62465	0.119948	1.93395e-40	0.11011	0.121707	1
ENSG00000078687.17	TNRC6C	2048.64	0.773511	0.0571227	2.02145e-40	0.076162	0.0581287	1
ENSG00000259523.1	AC022613.2	53.0323	3.78011	0.27922	2.10623e-40	0.121121	0.320416	1
ENSG00000120738.8	EGR1	6156.18	3.03671	0.224543	2.55088e-40	0.78467	0.224734	0.680955
ENSG00000266278.1	LINC01910	75.8711	3.62339	0.267949	2.59106e-40	0.130638	0.295897	1
ENSG00000205913.7	SRRM2-AS1	107.616	2.6592	0.196964	3.47433e-40	0.360815	0.213119	1
ENSG00000153714.6	LURAP1L	1186.81	1.86554	0.138201	3.57761e-40	0.181931	0.140251	1
ENSG00000217646.1	H2BC16P	43.2196	6.74173	0.49966	3.87525e-40	0.379056	0.622081	1
ENSG00000272092.1	AC087623.2	61.3196	2.95946	0.219532	4.54248e-40	-0.18691	0.255659	1
ENSG00000232716.2	AC016831.3	100.623	5.41178	0.401476	4.60376e-40	0.15036	0.440353	1
ENSG00000207357.1	RNU6-2	881.449	2.52987	0.187687	4.63328e-40	0.339551	0.189508	1
ENSG00000268189.2	AC005785.1	40.1784	4.43684	0.329385	5.22433e-40	-0.337421	0.408755	1
ENSG00000167657.14	DAPK3	3476.81	0.955527	0.070961	5.5497e-40	0.0458158	0.0716959	1
ENSG00000172375.13	C2CD2L	841.926	1.38139	0.102599	5.65322e-40	0.117635	0.104992	1
ENSG00000188868.14	ZNF563	199.413	1.76662	0.131376	7.09841e-40	-0.149973	0.144608	1
ENSG00000172432.19	GTPBP2	2745.78	1.16698	0.086819	7.64382e-40	0.0691524	0.0876249	1
ENSG00000198342.10	ZNF442	425.623	1.95308	0.145318	7.79578e-40	-0.05793	0.152927	1
ENSG00000156853.13	ZNF689	603.812	1.22813	0.0915244	1.03758e-39	0.149985	0.0946652	1
ENSG00000204576.11	PRR3	578.635	1.28043	0.0954546	1.10222e-39	0.0970585	0.0993047	1
ENSG00000241313.3	WWTR1-AS1	45.4162	3.23783	0.241399	1.11845e-39	0.235249	0.280207	1
ENSG00000162981.14	LRATD1	333.232	4.22122	0.314773	1.15337e-39	0.10503	0.322404	1
ENSG00000010379.16	SLC6A13	47.5331	4.69556	0.35021	1.19133e-39	-0.257359	0.416846	1
ENSG00000254703.2	SENCR	70.1486	3.13251	0.234135	1.75201e-39	-0.33535	0.275717	1
ENSG00000168453.15	HR	283.705	2.90169	0.217018	1.9584e-39	-0.0725751	0.226717	1
ENSG00000287539.1	AC022966.3	34.8931	5.06739	0.379098	2.05807e-39	0.45906	0.449199	1
ENSG00000260526.1	AC109347.1	43.6288	3.00299	0.224688	2.10493e-39	0.328934	0.263036	1
ENSG00000287553.1	AC090617.10	44.2748	4.53194	0.339217	2.25416e-39	0.554558	0.385607	1
ENSG00000102981.9	PARD6A	36.4575	3.6912	0.276345	2.33671e-39	-0.0157571	0.333384	1
ENSG00000275765.5	AC091982.3	76.8453	2.42528	0.181576	2.34587e-39	0.139177	0.204534	1
ENSG00000269559.2	AC093677.2	35.8784	4.5566	0.341155	2.35502e-39	0.215844	0.408849	1
ENSG00000065526.12	SPEN	9621.22	0.587489	0.0439876	2.37195e-39	0.0685601	0.0442111	1
ENSG00000128714.6	HOXD13	197.316	1.90648	0.142835	2.64489e-39	-0.00752835	0.158374	1
ENSG00000198691.13	ABCA4	81.6802	4.15107	0.311012	2.65799e-39	0.0673818	0.343959	1
ENSG00000235904.3	RBMS3-AS3	90.3404	2.49644	0.187173	3.01167e-39	-0.298709	0.214487	1
ENSG00000251365.4	LINC02236	51.8788	4.5092	0.338153	3.12328e-39	0.0411904	0.391119	1
ENSG00000229950.1	TFAP2A-AS1	51.2311	5.10399	0.383425	4.25667e-39	0.761627	0.427585	1
ENSG00000287978.1	AC245407.2	130.987	2.86841	0.215556	4.51753e-39	0.414382	0.2273	1
ENSG00000257261.6	AC008014.1	179.464	1.85044	0.1392	5.413e-39	0.0467611	0.151794	1
ENSG00000159167.12	STC1	1693.05	2.56931	0.193333	5.68691e-39	0.539022	0.193959	1
ENSG00000182759.4	MAFA	60.6438	6.19731	0.466567	6.22047e-39	0.0769716	0.549472	1
ENSG00000204923.4	FBXO48	196.982	2.1017	0.158318	6.86897e-39	-0.00220085	0.16885	1
ENSG00000116741.8	RGS2	443.338	4.14185	0.312136	7.41345e-39	0.164714	0.317031	1
ENSG00000156466.10	GDF6	75.6745	6.31269	0.475924	7.94442e-39	0.818516	0.549106	1
ENSG00000137449.16	CPEB2	3305.85	1.7026	0.128377	8.09034e-39	0.152504	0.129013	1
ENSG00000132801.7	ZSWIM3	262.745	1.89508	0.142991	9.14366e-39	-0.0976897	0.151819	1
ENSG00000177410.13	ZFAS1	1993.68	1.81393	0.136869	9.14366e-39	0.173203	0.138127	1
ENSG00000100867.14	DHRS2	81.0779	6.17957	0.46663	1.04389e-38	0.552284	0.515741	1
ENSG00000118515.11	SGK1	2255.02	3.70393	0.27971	1.05604e-38	0.269194	0.280577	1
ENSG00000131845.14	AC005261.1	1019.45	1.00449	0.075996	1.45181e-38	-0.136923	0.0791393	1
ENSG00000127554.13	GFER	852.225	1.43853	0.108952	1.75576e-38	0.118629	0.11129	1
ENSG00000178607.16	ERN1	1579.12	2.4147	0.182919	1.80986e-38	0.206516	0.184116	1
ENSG00000099875.14	MKNK2	7079.24	1.54548	0.117115	1.92047e-38	0.195477	0.117477	1
ENSG00000152439.13	ZNF773	390.602	1.86457	0.14132	1.97903e-38	-0.0773658	0.147653	1
ENSG00000227540.1	AC016394.2	67.3292	2.58637	0.196043	2.00308e-38	-0.337	0.231837	1
ENSG00000246695.8	RASSF8-AS1	754.266	1.67773	0.127334	2.50584e-38	0.0735426	0.12972	1
ENSG00000186019.11	AC021092.1	123.013	2.05514	0.156021	2.62508e-38	0.127955	0.173387	1
ENSG00000095397.15	WHRN	740.749	1.45316	0.110326	2.64641e-38	0.159484	0.112648	1
ENSG00000286311.1	AL034550.3	44.5786	6.86276	0.521121	2.72347e-38	-0.39822	0.728146	1
ENSG00000285967.1	NIPBL-DT	972.132	1.43274	0.108804	2.76405e-38	-0.0290372	0.111447	1
ENSG00000134297.6	PLEKHA8P1	169.37	1.68252	0.127779	2.78399e-38	-0.162317	0.141819	1
ENSG00000177283.7	FZD8	2906.74	2.25393	0.171215	2.89724e-38	0.376251	0.171704	1
ENSG00000275183.2	LENG9	277.582	1.8499	0.140621	3.26052e-38	0.169689	0.14679	1
ENSG00000149646.12	CNBD2	76.9763	2.84973	0.216642	3.30805e-38	-0.153022	0.247014	1
ENSG00000196652.11	ZKSCAN5	1767.94	0.738219	0.0561232	3.32689e-38	0.0762903	0.0574562	1
ENSG00000171649.12	ZIK1	485.295	1.60876	0.122356	3.56831e-38	-0.146632	0.127478	1
ENSG00000081913.14	PHLPP1	1240.62	1.45115	0.110595	5.06164e-38	0.00300919	0.112407	1
ENSG00000197980.13	LEKR1	48.3504	3.83638	0.292397	5.11355e-38	0.45032	0.328929	1
ENSG00000144488.15	ESPNL	46.1558	4.52402	0.34485	5.20958e-38	-0.510413	0.428775	1
ENSG00000114268.12	PFKFB4	554.922	1.84094	0.140327	5.20958e-38	0.245644	0.143353	1
ENSG00000185947.15	ZNF267	643.517	1.35249	0.103121	5.42408e-38	0.0695523	0.105957	1
ENSG00000188486.3	H2AX	6040.81	1.80495	0.13762	5.43316e-38	-0.149539	0.13801	1
ENSG00000246640.1	PICART1	59.4732	3.84463	0.293168	5.51883e-38	0.0429415	0.32876	1
ENSG00000261888.1	AC144831.1	683.182	2.44454	0.186411	5.53948e-38	0.231215	0.189418	1
ENSG00000221826.10	PSG3	114.082	5.12644	0.390994	5.70074e-38	-0.181168	0.426119	1
ENSG00000180098.9	TRNAU1AP	962.328	1.49385	0.113973	6.02727e-38	-0.0927997	0.116352	1
ENSG00000233016.7	SNHG7	2151.38	2.62242	0.200303	7.30858e-38	0.219337	0.201421	1
ENSG00000203497.2	PDCD4-AS1	53.7375	3.72981	0.284967	7.66747e-38	-0.289879	0.336259	1
ENSG00000187775.17	DNAH17	265.631	7.79656	0.595777	7.87982e-38	0.475051	0.629874	1
ENSG00000158246.8	TENT5B	320.027	2.88677	0.22083	9.43925e-38	-0.0838935	0.229868	1
ENSG00000268912.1	AC012313.5	207.669	2.23239	0.170774	9.45178e-38	-0.0283038	0.180566	1
ENSG00000167992.13	VWCE	183.453	3.20342	0.245088	9.6525e-38	0.077479	0.256091	1
ENSG00000269961.1	AC010359.2	42.5039	3.16385	0.242076	9.74407e-38	0.0107983	0.285375	1
ENSG00000185215.9	TNFAIP2	1948.71	1.87636	0.143675	1.10807e-37	-0.103943	0.144849	1
ENSG00000246145.1	RRS1-AS1	76.6678	3.12703	0.239615	1.25292e-37	0.154442	0.264996	1
ENSG00000286281.1	AL353152.2	49.1603	5.62194	0.431496	1.65265e-37	1.06676	0.473536	1
ENSG00000124217.5	MOCS3	693.445	1.54413	0.118518	1.65684e-37	-0.00057485	0.121784	1
ENSG00000216490.4	IFI30	56.5526	6.6426	0.510202	1.86443e-37	0.315846	0.606653	1
ENSG00000197405.8	C5AR1	275.113	2.84859	0.218874	1.98349e-37	-0.0835287	0.22816	1
ENSG00000172613.8	RAD9A	403.427	1.58422	0.121779	2.13675e-37	0.0437476	0.126469	1
ENSG00000109670.16	FBXW7	1766.74	0.848192	0.065207	2.16995e-37	-0.00325539	0.0664713	1
ENSG00000183091.19	NEB	79.7306	3.6512	0.280729	2.2123e-37	0.195501	0.301724	1
ENSG00000105085.10	MED26	506.352	2.08354	0.16027	2.38773e-37	-0.0329213	0.164779	1
ENSG00000237753.2	AC079922.2	101.362	1.87207	0.144065	2.56156e-37	0.105088	0.160988	1
ENSG00000135473.15	PAN2	807.734	1.18101	0.0909107	2.68815e-37	0.0936838	0.0933734	1
ENSG00000170835.15	CEL	70.3212	3.11962	0.240182	2.76597e-37	0.666375	0.260923	1
ENSG00000276727.1	AC137834.2	41.5055	4.99683	0.384762	2.8269e-37	0.517851	0.448902	1
ENSG00000175003.15	SLC22A1	48.7041	3.17309	0.244557	3.30217e-37	0.237602	0.275094	1
ENSG00000132259.13	CNGA4	55.4628	6.93095	0.534231	3.34691e-37	0.284618	0.657772	1
ENSG00000224032.7	EPB41L4A-AS1	495.084	2.06191	0.158947	3.40583e-37	0.0893884	0.16325	1
ENSG00000178732.5	GP5	168.503	4.84917	0.373988	3.68503e-37	0.858625	0.384762	1
ENSG00000143153.13	ATP1B1	1737.51	1.47962	0.114116	3.68999e-37	-0.180212	0.115677	1
ENSG00000133422.13	MORC2	3464.63	0.640364	0.0494103	3.97489e-37	0.0641225	0.0500484	1
ENSG00000162849.16	KIF26B	2255	1.59605	0.123159	4.01174e-37	0.00736566	0.124903	1
ENSG00000240891.8	PLCXD2	164.884	1.79881	0.138941	4.7317e-37	-0.0870128	0.151745	1
ENSG00000143878.10	RHOB	9494.3	2.54227	0.19646	5.1172e-37	0.17161	0.196699	1
ENSG00000036448.10	MYOM2	40.3592	3.81312	0.294787	5.46824e-37	0.23954	0.346033	1
ENSG00000177406.5	NINJ2-AS1	174.706	1.64204	0.127007	5.93395e-37	0.1653	0.136313	1
ENSG00000168490.14	PHYHIP	77.0516	5.46049	0.422379	5.99599e-37	-0.144436	0.479183	1
ENSG00000105127.9	AKAP8	1483.17	0.882609	0.0683008	6.42903e-37	0.0236177	0.0697617	1
ENSG00000254166.3	CASC19	32.3724	5.59994	0.433688	7.31476e-37	0.65272	0.512142	1
ENSG00000226445.2	BX322234.1	140.04	2.0256	0.156882	7.37485e-37	0.24104	0.169767	1
ENSG00000240225.10	ZNF542P	1168.16	1.83797	0.142368	7.52917e-37	0.0495084	0.144303	1
ENSG00000267253.1	WHSC1L2P	35.2916	5.78624	0.448529	8.50314e-37	1.5553	0.494762	1
ENSG00000101384.12	JAG1	482.516	3.30098	0.255953	8.90843e-37	0.262476	0.260274	1
ENSG00000099804.9	CDC34	2260.63	0.977385	0.0757882	8.96122e-37	0.0708353	0.0768453	1
ENSG00000116254.18	CHD5	79.3098	4.87088	0.378019	1.03094e-36	0.560035	0.40708	1
ENSG00000179428.2	IL6-AS1	45.9357	6.09361	0.473286	1.17349e-36	0.905552	0.535393	1
ENSG00000179862.7	CITED4	121.221	3.45174	0.268282	1.31753e-36	0.198714	0.283343	1
ENSG00000043355.12	ZIC2	44.8456	6.61337	0.514071	1.33949e-36	-0.471359	0.702758	1
ENSG00000127580.17	WDR24	854.689	0.751689	0.0584409	1.3787e-36	-0.00859523	0.0610952	1
ENSG00000275964.1	AL355001.2	107.787	2.37296	0.184592	1.50899e-36	0.115938	0.20234	1
ENSG00000260714.1	AC133552.1	41.9712	6.23703	0.485287	1.56431e-36	-0.774399	0.682336	1
ENSG00000235513.2	L3MBTL2-AS1	119.004	3.92326	0.305483	1.76466e-36	0.20728	0.329343	1
ENSG00000183696.14	UPP1	1330.98	1.69428	0.131941	1.79892e-36	0.183866	0.133389	1
ENSG00000229373.9	LINC00452	71.8753	4.93113	0.384351	2.08507e-36	0.180325	0.426448	1
ENSG00000228158.2	TLE1P1	49.3446	6.20547	0.483816	2.18259e-36	0.157726	0.579251	1
ENSG00000221949.5	LINC01465	114.138	2.62051	0.20447	2.48106e-36	0.253472	0.220165	1
ENSG00000114737.15	CISH	154.557	2.82592	0.220554	2.58514e-36	0.0212815	0.234002	1
ENSG00000211445.12	GPX3	125.365	3.749	0.29264	2.64374e-36	-0.394941	0.314602	1
ENSG00000100336.17	APOL4	34.414	5.64601	0.440901	2.82615e-36	-0.185246	0.567429	1
ENSG00000205740.2	AL359878.1	183.408	2.57034	0.200744	2.8791e-36	0.0214123	0.211775	1
ENSG00000144597.14	EAF1	1379.66	1.0395	0.0812251	3.11807e-36	-0.0150059	0.0829209	1
ENSG00000111678.11	C12orf57	2399.02	1.8649	0.145738	3.17917e-36	-0.139303	0.14674	1
ENSG00000080573.7	COL5A3	1602.27	1.97317	0.154324	3.62719e-36	0.139069	0.155612	1
ENSG00000155090.15	KLF10	3104.26	1.48983	0.116554	3.79329e-36	0.118833	0.117182	1
ENSG00000143067.5	ZNF697	1089.26	1.05115	0.0823009	4.32099e-36	0.0406067	0.0844395	1
ENSG00000198673.10	TAFA2	73.517	2.52059	0.197433	4.61432e-36	-0.0100069	0.225038	1
ENSG00000166289.6	PLEKHF1	744.439	1.6659	0.130559	5.04355e-36	0.229837	0.133155	1
ENSG00000179588.9	ZFPM1	650.288	1.19625	0.0937659	5.16178e-36	0.0484543	0.0972717	1
ENSG00000104731.14	KLHDC4	1169.08	2.51926	0.197474	5.18502e-36	0.0816073	0.199122	1
ENSG00000176714.9	CCDC121	71.5656	2.74623	0.215641	6.88018e-36	0.279969	0.236683	1
ENSG00000005513.10	SOX8	95.2299	4.11407	0.323125	7.14944e-36	-0.239824	0.35215	1
ENSG00000178149.17	DALRD3	1435.45	1.71605	0.134865	7.90973e-36	0.0207588	0.136271	1
ENSG00000173281.5	PPP1R3B	729.483	1.3714	0.107861	8.92875e-36	0.184382	0.110084	1
ENSG00000118402.6	ELOVL4	507.064	1.78544	0.140472	9.41527e-36	-0.0407613	0.145506	1
ENSG00000119138.4	KLF9	840.944	1.30827	0.102978	1.01389e-35	0.167231	0.105443	1
ENSG00000253837.1	AC090197.1	90.4325	3.94129	0.310234	1.01453e-35	-0.3543	0.343532	1
ENSG00000142961.14	MOB3C	861.115	1.27006	0.100055	1.16064e-35	0.128775	0.10215	1
ENSG00000184897.6	H1-10	2926.05	1.48674	0.117148	1.19778e-35	-0.0307435	0.118008	1
ENSG00000274414.1	AL121772.1	37.2181	3.12846	0.246518	1.20393e-35	0.0622452	0.29514	1
ENSG00000223393.2	AL118511.1	33.9265	4.06737	0.320996	1.54231e-35	0.0263511	0.391004	1
ENSG00000265688.2	MAFG-DT	200.573	1.98891	0.156982	1.56801e-35	0.0500841	0.166877	1
ENSG00000107140.16	TESK1	2048.64	1.03076	0.0813737	1.62053e-35	0.117413	0.082407	1
ENSG00000104856.14	RELB	523.696	1.81081	0.142966	1.63948e-35	0.154173	0.146184	1
ENSG00000259172.1	AC023024.1	56.0712	3.30419	0.260942	1.70975e-35	-0.015755	0.298292	1
ENSG00000124766.7	SOX4	1766.18	1.94952	0.154078	1.93054e-35	-0.00828916	0.155796	1
ENSG00000196296.13	ATP2A1	91.9928	3.30859	0.261629	2.1016e-35	0.472154	0.278532	1
ENSG00000117461.15	PIK3R3	1186.53	2.81285	0.222498	2.20835e-35	-0.117052	0.225109	1
ENSG00000204839.9	MROH6	209.48	3.16103	0.250181	2.41504e-35	0.139268	0.261118	1
ENSG00000237803.6	LINC00211	62.261	3.33754	0.26418	2.45591e-35	-0.0397504	0.296608	1
ENSG00000134461.16	ANKRD16	327.102	1.28981	0.102121	2.56151e-35	0.0778035	0.108059	1
ENSG00000116285.13	ERRFI1	3661.43	1.57794	0.125002	2.79335e-35	0.277721	0.125415	1
ENSG00000146374.14	RSPO3	62.9253	3.68535	0.29214	3.09203e-35	0.84293	0.310389	1
ENSG00000117707.16	PROX1	66.7349	2.91971	0.231611	3.45356e-35	-0.0189895	0.266603	1
ENSG00000281912.1	LINC01144	43.6117	2.94009	0.233324	3.68769e-35	0.435901	0.264915	1
ENSG00000132326.12	PER2	1161.57	1.111	0.0881762	3.73668e-35	0.0865146	0.0898458	1
ENSG00000286535.1	AC139019.1	32.4667	4.21255	0.33435	3.75775e-35	-0.0240615	0.416077	1
ENSG00000246560.2	UBE2D3-AS1	85.3821	2.85449	0.226566	3.76686e-35	0.423143	0.245661	1
ENSG00000235560.4	AC002310.1	46.5361	2.92945	0.232601	3.98812e-35	0.0386363	0.276556	1
ENSG00000224152.1	AC009506.2	95.0667	2.60379	0.206807	4.18565e-35	0.130236	0.229801	1
ENSG00000082126.18	MPP4	337.469	1.28461	0.102046	4.28782e-35	0.0185941	0.107206	1
ENSG00000177311.11	ZBTB38	11729.3	0.680372	0.0540769	4.67359e-35	0.0631671	0.054251	1
ENSG00000214174.8	AMZ2P1	146.943	1.54414	0.122766	4.88962e-35	0.0505363	0.135276	1
ENSG00000156510.13	HKDC1	51.1278	4.68103	0.372333	5.25308e-35	0.407304	0.412646	1
ENSG00000229563.7	LINC01204	224.742	1.59746	0.127147	5.81541e-35	0.0512215	0.134678	1
ENSG00000242474.3	AC093627.5	108.325	2.44465	0.194662	6.22234e-35	0.271244	0.208372	1
ENSG00000183307.4	TMEM121B	59.4579	3.54426	0.282238	6.2699e-35	0.0623471	0.322546	1
ENSG00000146757.13	ZNF92	206.497	2.03492	0.162047	6.27421e-35	-0.0528177	0.171293	1
ENSG00000163660.11	CCNL1	3525.83	0.879876	0.0700829	6.49306e-35	0.0720913	0.0706034	1
ENSG00000189334.9	S100A14	45.3806	5.59599	0.445824	6.71827e-35	-0.436407	0.565024	1
ENSG00000214654.8	B3GNT10	173.937	1.63303	0.130114	6.81841e-35	0.0666498	0.141021	1
ENSG00000105613.10	MAST1	59.1006	5.66034	0.451185	7.2789e-35	-1.02693	0.583537	1
ENSG00000174292.12	TNK1	57.0301	3.22831	0.257427	7.72794e-35	-0.0772661	0.296803	1
ENSG00000184205.14	TSPYL2	1830.29	1.82597	0.145615	7.80938e-35	0.0253896	0.1469	1
ENSG00000226833.6	AC092164.1	57.3714	2.43496	0.194441	9.65568e-35	0.255617	0.220416	1
ENSG00000154781.16	CCDC174	608.136	1.07421	0.0858287	1.05286e-34	0.078556	0.0891694	1
ENSG00000156232.7	WHAMM	1148.27	1.21753	0.097416	1.30669e-34	0.0559278	0.099163	1
ENSG00000141543.12	EIF4A3	3263.76	1.24437	0.0996007	1.38553e-34	-0.117398	0.100379	1
ENSG00000135951.16	TSGA10	85.717	2.7167	0.217497	1.43318e-34	0.196964	0.237058	1
ENSG00000268754.4	LINC01081	30.6801	5.42385	0.434381	1.51285e-34	0.61511	0.518532	1
ENSG00000110944.9	IL23A	33.2179	5.21515	0.418107	1.78095e-34	-0.270968	0.530622	1
ENSG00000250067.12	YJEFN3	127.16	2.22336	0.178307	1.86886e-34	0.14686	0.193485	1
ENSG00000101306.11	MYLK2	87.3667	3.7112	0.297682	1.92207e-34	-0.084557	0.324794	1
ENSG00000143450.16	OAZ3	58.9471	2.68121	0.215216	2.14059e-34	0.403775	0.23855	1
ENSG00000233230.1	AC079807.1	36.5805	3.75103	0.301182	2.24469e-34	0.389798	0.353894	1
ENSG00000104218.14	CSPP1	1078.55	0.816208	0.0655407	2.2676e-34	0.0350704	0.0675012	1
ENSG00000286113.1	AC022868.2	71.6755	8.76784	0.705148	2.88615e-34	1.1986	0.827993	1
ENSG00000177946.6	CENPBD1	582.986	1.07565	0.0865312	3.00158e-34	0.118733	0.089843	1
ENSG00000171084.15	FAM86JP	123.101	1.9769	0.159043	3.03012e-34	0.383033	0.171438	1
ENSG00000224086.6	AC245452.1	247.87	1.37944	0.111011	3.17481e-34	0.0835117	0.118408	1
ENSG00000253327.2	RAD21-AS1	30.8635	4.56877	0.36798	3.60606e-34	0.244088	0.439841	1
ENSG00000278341.1	AC138028.6	295.25	3.41065	0.274715	3.62979e-34	0.199863	0.283726	1
ENSG00000141664.10	ZCCHC2	958.741	0.921654	0.0742997	4.14259e-34	0.184192	0.0759716	1
ENSG00000135604.10	STX11	83.5831	2.20432	0.177767	4.37821e-34	0.0337298	0.20149	1
ENSG00000171310.11	CHST11	1289.33	1.66442	0.134344	5.00276e-34	0.0933719	0.135751	1
ENSG00000168389.17	MFSD2A	271.973	2.30871	0.186509	5.70196e-34	-0.00051305	0.193777	1
ENSG00000259943.1	AL050341.2	169.881	1.72987	0.139816	6.14681e-34	0.0982471	0.151803	1
ENSG00000185633.10	NDUFA4L2	135.192	2.16462	0.175125	7.12344e-34	-0.0522442	0.191371	1
ENSG00000260236.1	AC099778.1	112.611	2.00423	0.162262	7.91985e-34	0.0623176	0.178684	1
ENSG00000130844.18	ZNF331	1070.51	2.40204	0.194475	7.95191e-34	0.0124311	0.196223	1
ENSG00000197837.3	H4-16	909.525	2.05508	0.166414	8.16483e-34	-0.148363	0.168644	1
ENSG00000276791.1	AC092117.1	157.303	2.13061	0.17258	8.53511e-34	-0.0762807	0.18507	1
ENSG00000270194.1	AC097359.2	154.204	1.83629	0.148778	8.85994e-34	0.202124	0.158563	1
ENSG00000143552.9	NUP210L	48.6537	4.29017	0.34766	9.11471e-34	-0.0155584	0.395815	1
ENSG00000287185.1	AC041005.1	203.937	1.80697	0.146522	1.00291e-33	0.170487	0.154201	1
ENSG00000276651.1	AC007950.2	36.0945	4.78159	0.387748	1.00981e-33	0.149102	0.457097	1
ENSG00000230658.2	KLHL7-DT	40.3018	3.4315	0.278413	1.0935e-33	-0.200238	0.334085	1
ENSG00000260633.1	AC010207.1	48.8832	3.75194	0.304515	1.1504e-33	0.12654	0.34619	1
ENSG00000228544.1	CCDC183-AS1	154.914	2.59258	0.210474	1.19662e-33	0.179768	0.221324	1
ENSG00000196981.4	WDR5B	500.306	1.0054	0.0816616	1.28776e-33	0.0213018	0.0858877	1
ENSG00000279865.1	AC006511.4	32.97	3.78343	0.307312	1.29297e-33	0.386721	0.357256	1
ENSG00000196418.12	ZNF124	539.267	1.21556	0.0988258	1.4836e-33	0.0285185	0.102731	1
ENSG00000260285.1	AL133367.1	111.898	1.95742	0.159195	1.56244e-33	-0.387673	0.181768	1
ENSG00000185000.12	DGAT1	885.22	1.50589	0.12255	1.72008e-33	-0.0753392	0.125064	1
ENSG00000263823.1	AC009831.1	65.0449	2.94747	0.240022	1.89297e-33	0.385705	0.266639	1
ENSG00000287576.1	AC067930.8	67.7655	3.07012	0.250084	1.97861e-33	-0.065088	0.279736	1
ENSG00000167525.13	PROCA1	94.4894	2.60469	0.212258	2.10208e-33	0.0628248	0.230891	1
ENSG00000140691.17	ARMC5	1048.41	1.19417	0.0973161	2.10942e-33	0.0609	0.0994219	1
ENSG00000181418.8	DDN	71.6629	3.84759	0.313581	2.13673e-33	-0.262189	0.34872	1
ENSG00000168621.15	GDNF	2900.64	2.0787	0.169419	2.14145e-33	0.107436	0.170041	1
ENSG00000232973.13	CYP1B1-AS1	90.1475	3.75544	0.306544	2.69441e-33	0.334551	0.328455	1
ENSG00000254726.3	MEX3A	348.909	1.71016	0.139596	2.69441e-33	-0.0312256	0.149644	1
ENSG00000249026.2	CTNNA1P1	35.1092	6.2138	0.507661	3.07053e-33	0.169479	0.627239	1
ENSG00000160570.14	DEDD2	868.663	1.01742	0.0831902	3.46204e-33	0.110151	0.085061	1
ENSG00000164404.8	GDF9	59.2913	3.48988	0.285478	3.69124e-33	0.0575462	0.31239	1
ENSG00000124193.16	SRSF6	5219.47	0.682446	0.0558367	3.80391e-33	0.0458378	0.0562104	1
ENSG00000285533.2	RELA-DT	104.586	3.04484	0.249142	3.8402e-33	-0.0157233	0.266875	1
ENSG00000157653.11	C9orf43	34.9997	3.24553	0.265643	4.012e-33	0.0832635	0.31725	1
ENSG00000206028.1	Z99774.1	33.2567	5.5214	0.451984	4.09238e-33	0.330832	0.536725	1
ENSG00000159231.6	CBR3	772.129	1.82836	0.149698	4.20411e-33	-0.099705	0.152614	1
ENSG00000129990.15	SYT5	58.4591	4.45985	0.36517	4.22436e-33	0.412339	0.398975	1
ENSG00000033030.15	ZCCHC8	1327.3	1.09247	0.0894508	4.22436e-33	0.0772988	0.0910088	1
ENSG00000253669.4	GASAL1	109.367	2.02825	0.166181	4.65532e-33	0.176951	0.181576	1
ENSG00000130921.8	C12orf65	571.322	1.78907	0.146584	4.65532e-33	-0.0773408	0.150416	1
ENSG00000277149.5	TYW1B	155.275	2.35214	0.192784	4.89355e-33	0.120956	0.203839	1
ENSG00000156983.16	BRPF1	2020.23	1.13455	0.0929902	4.89609e-33	0.0866799	0.0939688	1
ENSG00000205277.9	MUC12	65.9106	4.02452	0.329863	4.90313e-33	0.341641	0.358157	1
ENSG00000165511.6	C10orf25	128.864	1.91747	0.157235	5.23936e-33	-0.0202258	0.171525	1
ENSG00000272944.1	AC079834.2	33.8972	4.12505	0.338443	5.67675e-33	0.132742	0.402408	1
ENSG00000231305.4	AC112484.1	41.8788	3.52655	0.289419	5.9107e-33	0.438135	0.327323	1
ENSG00000273117.1	AC144652.1	95.4901	2.49664	0.205062	6.66671e-33	0.179826	0.221264	1
ENSG00000163521.16	GLB1L	337.601	3.06099	0.251465	6.85799e-33	-0.150513	0.258286	1
ENSG00000183337.17	BCOR	3974.02	0.898746	0.0739426	8.54064e-33	0.00133173	0.0746971	1
ENSG00000243766.8	HOTTIP	40.4815	3.89136	0.320194	8.69271e-33	0.056569	0.372653	1
ENSG00000204388.7	HSPA1B	1763.56	1.20641	0.0992885	8.96614e-33	-0.118387	0.100576	1
ENSG00000075426.12	FOSL2	13640.8	0.892324	0.0734478	9.11547e-33	0.0503666	0.07372	1
ENSG00000253304.2	TMEM200B	1366.2	0.97464	0.0802885	1.02634e-32	0.0107856	0.0819162	1
ENSG00000179335.18	CLK3	2262.28	0.847141	0.0697958	1.04811e-32	0.104403	0.0705974	1
ENSG00000189410.12	SH2D5	409.678	1.7362	0.143064	1.06776e-32	0.101387	0.146623	1
ENSG00000119699.7	TGFB3	238.559	2.40137	0.197922	1.10591e-32	0.129532	0.208266	1
ENSG00000240990.10	HOXA11-AS	193.99	1.9712	0.162518	1.15501e-32	0.0699295	0.171947	1
ENSG00000158615.9	PPP1R15B	4299.47	1.19638	0.0986953	1.25963e-32	0.0745349	0.0992439	1
ENSG00000107731.12	UNC5B	5497.34	1.32692	0.109484	1.29194e-32	0.0101156	0.10991	1
ENSG00000249069.8	LINC01033	62.4386	7.9137	0.652983	1.29754e-32	0.386196	0.79531	1
ENSG00000156502.14	SUPV3L1	1293.06	0.771046	0.0636601	1.41873e-32	0.0714497	0.0651292	1
ENSG00000258940.2	AL132639.2	38.4061	3.19971	0.264287	1.5037e-32	0.63947	0.29661	1
ENSG00000142178.9	SIK1	61.2241	4.75872	0.393089	1.52079e-32	0.312392	0.431864	1
ENSG00000230438.7	SERPINB9P1	31.8416	6.15567	0.508614	1.57712e-32	-0.0580202	0.655669	1
ENSG00000109062.12	SLC9A3R1	1098.86	1.4958	0.123641	1.67209e-32	-0.171178	0.125748	1
ENSG00000273382.1	AL356488.3	150.042	2.21702	0.18334	1.78715e-32	0.180273	0.195115	1
ENSG00000162851.8	TFB2M	797.413	0.989245	0.0818091	1.79198e-32	-0.0249789	0.0847542	1
ENSG00000148926.10	ADM	12747.6	1.70331	0.140872	1.80927e-32	0.0877597	0.141157	1
ENSG00000221869.5	CEBPD	918.259	1.57466	0.130232	1.80927e-32	0.161951	0.132534	1
ENSG00000177374.13	HIC1	4043.85	1.36752	0.113121	1.8547e-32	0.0526209	0.11367	1
ENSG00000088826.18	SMOX	1282.94	2.0389	0.168679	1.89e-32	0.118256	0.170543	1
ENSG00000273335.1	AP005432.2	32.5325	5.60476	0.463699	1.89651e-32	0.730857	0.537777	1
ENSG00000197653.16	DNAH10	92.5477	2.99651	0.247973	1.96544e-32	0.0150864	0.269469	1
ENSG00000174446.13	SNAPC5	337.976	1.11486	0.0923127	2.13854e-32	0.0450643	0.0973908	1
ENSG00000145990.11	GFOD1	657.292	1.32586	0.109813	2.22217e-32	0.00600982	0.113281	1
ENSG00000101361.17	NOP56	5055.1	1.55238	0.128672	2.48191e-32	-0.0167442	0.129096	1
ENSG00000232098.3	AC012313.1	631.144	1.69023	0.140218	2.8082e-32	0.014369	0.143284	1
ENSG00000143333.7	RGS16	255.032	8.12221	0.673806	2.81014e-32	0.751413	0.706681	1
ENSG00000243710.7	CFAP57	33.4485	4.12736	0.34253	2.96896e-32	0.766399	0.387199	1
ENSG00000184361.13	SPATA32	33.5972	5.96985	0.495611	3.12076e-32	0.779156	0.577639	1
ENSG00000274220.1	AC009163.7	65.1937	2.38835	0.198295	3.15759e-32	0.187121	0.224744	1
ENSG00000261071.1	AL441883.1	73.3247	2.48562	0.206468	3.3772e-32	0.0773968	0.22839	1
ENSG00000007372.23	PAX6	144.708	2.22157	0.1846	3.5483e-32	0.00537791	0.200802	1
ENSG00000113645.14	WWC1	482.305	1.49161	0.123971	3.65999e-32	-0.00451872	0.128497	1
ENSG00000261616.1	AC036108.3	38.1097	6.68009	0.555494	3.94628e-32	0.500485	0.668005	1
ENSG00000260868.1	LINC01960	34.4935	5.63236	0.46837	3.94628e-32	-0.56042	0.614441	1
ENSG00000156427.8	FGF18	114.746	4.55641	0.379319	4.63443e-32	0.207791	0.397884	1
ENSG00000166225.8	FRS2	2835.76	1.17903	0.0981697	4.74189e-32	0.0376749	0.0989314	1
ENSG00000272734.1	ADIRF-AS1	558.198	2.12325	0.176861	5.02983e-32	-0.0418651	0.180351	1
ENSG00000286873.1	AC012306.4	72.5375	2.7739	0.231232	5.59547e-32	0.0264055	0.26113	1
ENSG00000111254.8	AKAP3	57.827	2.39768	0.199921	5.7998e-32	-0.14799	0.238318	1
ENSG00000152669.9	CCNO	67.8899	3.0683	0.255908	6.0298e-32	-0.114764	0.285904	1
ENSG00000264575.1	LINC00526	73.1913	2.57224	0.214715	6.78715e-32	0.139595	0.240128	1
ENSG00000232536.1	AL365436.2	41.6828	5.47937	0.457746	7.59359e-32	-0.567978	0.606537	1
ENSG00000061656.10	SPAG4	63.6944	2.82145	0.235796	8.02611e-32	0.221278	0.263075	1
ENSG00000259706.1	HSP90B2P	67.2711	2.42806	0.203279	1.03309e-31	0.0101588	0.2268	1
ENSG00000179406.8	LINC00174	325.689	1.71095	0.143302	1.09647e-31	0.0955069	0.148614	1
ENSG00000076604.15	TRAF4	2298.18	1.25388	0.105052	1.14425e-31	0.0727361	0.10607	1
ENSG00000198026.8	ZNF335	2151.85	1.59783	0.133892	1.17181e-31	0.142593	0.134698	1
ENSG00000140807.7	NKD1	80.818	4.56057	0.382214	1.19614e-31	0.17517	0.40928	1
ENSG00000147174.11	GCNA	268.699	2.81155	0.235711	1.25435e-31	0.495298	0.240756	1
ENSG00000253141.2	AC008632.1	37.9463	5.73637	0.480961	1.26877e-31	0.257789	0.56556	1
ENSG00000070610.14	GBA2	1478.57	1.10828	0.0929249	1.27187e-31	0.0509337	0.0942361	1
ENSG00000186162.10	CIDECP1	468.355	1.19935	0.100602	1.34812e-31	0.0736064	0.105882	1
ENSG00000269473.1	AC012313.8	74.6249	2.78834	0.234019	1.45835e-31	0.0137781	0.259256	1
ENSG00000129245.12	FXR2	3141.54	0.57973	0.0486915	1.61942e-31	0.0836724	0.0492722	1
ENSG00000285278.1	AL138885.3	34.1966	3.20273	0.269051	1.66466e-31	-0.111085	0.325859	1
ENSG00000072736.19	NFATC3	2166.55	0.680975	0.0572085	1.67178e-31	0.0371171	0.0581995	1
ENSG00000235527.7	HIPK1-AS1	33.3762	3.19461	0.268564	1.84183e-31	-0.435831	0.339807	1
ENSG00000277462.2	ZNF670	151.63	2.05583	0.172877	1.91468e-31	-0.0112742	0.186329	1
ENSG00000267882.2	AL031666.2	49.757	3.51564	0.295662	1.93775e-31	0.282549	0.328605	1
ENSG00000258738.1	AL121603.2	150.992	1.57158	0.132184	1.96967e-31	0.113842	0.143965	1
ENSG00000135625.8	EGR4	107.032	9.71858	0.818095	2.21249e-31	-1.83293	1.43393	1
ENSG00000237036.5	ZEB1-AS1	264.742	1.26782	0.10674	2.25957e-31	0.10816	0.113303	1
ENSG00000287168.1	AL512625.3	313.319	1.52985	0.128861	2.4148e-31	0.0437397	0.135049	1
ENSG00000232528.3	AL109809.1	48.739	3.10344	0.261446	2.46362e-31	0.141234	0.296874	1
ENSG00000269927.1	AC004817.3	35.1352	5.56837	0.469585	2.84879e-31	1.17649	0.518142	1
ENSG00000247213.7	LINC01498	92.7225	5.38908	0.454756	3.11626e-31	-0.147253	0.493359	1
ENSG00000273210.1	AP001437.1	51.4344	3.42491	0.289074	3.21165e-31	0.0264338	0.325445	1
ENSG00000149527.18	PLCH2	49.8323	5.74685	0.485153	3.30297e-31	0.403941	0.549691	1
ENSG00000274286.2	ADRA2B	76.4955	7.71752	0.652273	3.87956e-31	-0.047355	0.79267	1
ENSG00000206535.8	LNP1	124.154	1.9748	0.167055	4.38695e-31	-0.0163958	0.181926	1
ENSG00000008517.16	IL32	84.7741	4.08718	0.345811	4.4972e-31	0.21741	0.370742	1
ENSG00000287637.1	AP001437.2	37.8523	3.99752	0.338684	5.42385e-31	0.00904837	0.392823	1
ENSG00000202515.1	VTRNA1-3	678.707	2.99113	0.253466	5.56229e-31	-0.0675371	0.256411	1
ENSG00000164620.9	RELL2	223.33	1.48137	0.125602	6.01634e-31	0.166981	0.132694	1
ENSG00000267123.7	SCAT1	42.0083	5.98226	0.50723	6.0228e-31	-0.944278	0.680466	1
ENSG00000188886.3	ASTL	45.0857	5.42609	0.460118	6.10207e-31	-0.189273	0.552088	1
ENSG00000164976.9	MYORG	274.797	1.90501	0.161561	6.20962e-31	-0.342997	0.170511	1
ENSG00000267226.2	AC104971.1	35.6255	3.22177	0.273346	6.57043e-31	-0.0965338	0.328887	1
ENSG00000130803.15	ZNF317	1859.29	0.850688	0.0721877	6.72678e-31	0.0741513	0.0732155	1
ENSG00000129654.8	FOXJ1	92.2091	9.16321	0.778546	7.99708e-31	1.92459	0.848497	1
ENSG00000231784.8	DBIL5P	60.3089	3.42891	0.291469	8.51996e-31	-0.0292867	0.332042	1
ENSG00000143494.15	VASH2	44.4079	5.8617	0.498286	8.5657e-31	-0.233568	0.60241	1
ENSG00000243753.5	HLA-L	230.164	3.79402	0.322596	8.84846e-31	-0.160331	0.333498	1
ENSG00000177508.12	IRX3	942.496	1.36026	0.115809	1.05843e-30	-0.0533141	0.11898	1
ENSG00000187229.3	AC100800.1	33.9098	6.985	0.594904	1.11173e-30	-0.357861	0.835772	1
ENSG00000143013.13	LMO4	2231.94	1.13476	0.0966552	1.12457e-30	0.063507	0.0978442	1
ENSG00000160471.13	COX6B2	41.4717	7.23849	0.616554	1.12509e-30	0.0646522	0.798505	1
ENSG00000277182.1	AC006449.5	51.3964	4.05132	0.345295	1.22532e-30	0.210989	0.382664	1
ENSG00000005961.19	ITGA2B	32.0354	4.06709	0.346666	1.23733e-30	0.144594	0.407294	1
ENSG00000261758.1	AC117382.2	48.4428	2.78978	0.237886	1.30554e-30	-0.0575312	0.274746	1
ENSG00000254718.6	AL157756.1	45.71	5.22709	0.446115	1.47362e-30	0.567609	0.497277	1
ENSG00000138670.17	RASGEF1B	36.568	5.31445	0.453599	1.48523e-30	-1.04277	0.613097	1
ENSG00000115844.11	DLX2	940.469	2.63433	0.224937	1.56937e-30	-0.049533	0.227432	1
ENSG00000175213.3	ZNF408	795.935	1.70947	0.145986	1.59812e-30	-0.0033312	0.148489	1
ENSG00000178951.9	ZBTB7A	6052.38	0.865398	0.0739565	1.76257e-30	0.0958425	0.0742554	1
ENSG00000174898.16	CATSPERD	41.9296	7.72396	0.660151	1.78548e-30	1.39366	0.75625	1
ENSG00000107485.18	GATA3	110.244	4.8055	0.410854	1.86639e-30	-0.148236	0.442789	1
ENSG00000250899.3	AC125807.2	286.568	1.94829	0.166712	2.09254e-30	0.0328285	0.174927	1
ENSG00000176531.10	PHLDB3	685.992	1.77875	0.152206	2.09285e-30	0.131351	0.154793	1
ENSG00000119986.7	AVPI1	1036.51	1.64881	0.141133	2.18505e-30	0.170528	0.142888	1
ENSG00000178718.6	RPP25	425.159	2.14833	0.184057	2.47178e-30	-0.00187743	0.188166	1
ENSG00000261189.1	AL031058.1	88.0613	2.52755	0.216573	2.51358e-30	-0.148674	0.240679	1
ENSG00000184381.20	PLA2G6	281.457	1.60079	0.13718	2.55136e-30	0.0604716	0.143564	1
ENSG00000266921.2	AC006213.1	39.3086	2.91092	0.249513	2.63692e-30	-0.237562	0.29849	1
ENSG00000231863.2	AL139393.1	36.1819	6.37272	0.546437	2.76415e-30	0.861768	0.628962	1
ENSG00000105479.15	CCDC114	33.1445	3.99958	0.342955	2.76882e-30	0.673914	0.384866	1
ENSG00000213386.3	AC022217.2	34.8056	5.24161	0.450285	3.55308e-30	-0.121352	0.542756	1
ENSG00000138439.12	FAM117B	244.745	1.18971	0.102235	3.70827e-30	0.243099	0.108604	1
ENSG00000223861.1	AL365436.1	32.5328	4.92812	0.423499	3.71552e-30	0.441191	0.505641	1
ENSG00000279443.1	AL513497.1	305.224	3.13013	0.269038	3.80666e-30	0.242886	0.283231	1
ENSG00000196421.8	C20orf204	105.292	3.14469	0.270437	4.09657e-30	0.0411611	0.28868	1
ENSG00000247400.4	DNAJC3-DT	88.4874	2.04709	0.176077	4.19439e-30	-0.102667	0.197817	1
ENSG00000105523.3	FAM83E	50.8065	4.93306	0.424368	4.27169e-30	0.548087	0.47331	1
ENSG00000065883.16	CDK13	5601.15	0.637886	0.0549279	4.86913e-30	0.0582724	0.0552979	1
ENSG00000166704.11	ZNF606	565.607	0.926771	0.079817	4.977e-30	0.0357163	0.0834739	1
ENSG00000175505.11	CLCF1	843.456	1.35192	0.11644	5.0153e-30	0.0870692	0.118761	1
ENSG00000125046.15	SSUH2	47.7252	3.63409	0.313079	5.17782e-30	0.228282	0.350014	1
ENSG00000107262.24	BAG1	1510.79	0.901792	0.077695	5.21649e-30	0.0464205	0.0793313	1
ENSG00000183496.6	MEX3B	1462.36	2.47598	0.213499	5.83729e-30	-0.156457	0.216531	1
ENSG00000206344.7	HCG27	134.807	2.00902	0.173351	6.38764e-30	-0.467424	0.190724	1
ENSG00000229582.3	AL358074.1	41.34	3.8572	0.332966	6.76299e-30	-0.0286156	0.381803	1
ENSG00000233858.4	LINC02599	56.752	3.05782	0.264171	7.51066e-30	0.382241	0.291677	1
ENSG00000121039.10	RDH10	1132.31	2.82458	0.244176	8.17488e-30	-0.0514105	0.246487	1
ENSG00000228300.14	FAM174C	1586.13	1.09479	0.094654	8.31255e-30	0.107924	0.0957243	1
ENSG00000231881.2	AL109615.2	34.4944	5.96429	0.515865	8.75429e-30	0.562099	0.601317	1
ENSG00000180938.6	ZNF572	77.8653	2.08683	0.180527	8.95954e-30	0.050286	0.203614	1
ENSG00000174586.11	ZNF497	38.909	2.98956	0.258668	9.17927e-30	0.0709639	0.301531	1
ENSG00000145040.4	UCN2	93.388	2.57051	0.22249	9.6205e-30	0.319491	0.23651	1
ENSG00000187796.15	CARD9	140.524	2.87878	0.249211	9.82132e-30	0.172282	0.262422	1
ENSG00000135469.13	COQ10A	286.298	1.44696	0.125278	9.99039e-30	0.123374	0.131483	1
ENSG00000250742.4	LINC02381	627.096	1.04713	0.0906787	1.02589e-29	-0.0458539	0.0940514	1
ENSG00000032219.19	ARID4A	1349.62	1.30096	0.112685	1.05531e-29	-0.0213606	0.114408	1
ENSG00000125510.18	OPRL1	80.8484	2.70738	0.234636	1.13786e-29	0.216253	0.253937	1
ENSG00000009724.17	MASP2	42.6818	5.1485	0.44651	1.24765e-29	0.205219	0.506147	1
ENSG00000246308.2	AC116535.2	45.5956	3.14811	0.273127	1.31057e-29	-0.0449601	0.311932	1
ENSG00000081148.12	IMPG2	70.8703	2.37787	0.206325	1.32966e-29	0.408731	0.226009	1
ENSG00000272841.1	AL139393.3	415.959	3.54334	0.307517	1.36657e-29	0.276105	0.312655	1
ENSG00000170265.12	ZNF282	2448.72	0.947874	0.0824303	1.78962e-29	0.0618378	0.0832412	1
ENSG00000262712.1	AC012676.1	68.0082	3.15499	0.274378	1.79569e-29	-0.0457131	0.304447	1
ENSG00000213888.3	LINC01521	159.487	1.86715	0.162573	2.10385e-29	0.0747939	0.174878	1
ENSG00000198590.12	C3orf35	277.517	1.59541	0.138939	2.15442e-29	0.132605	0.144225	1
ENSG00000253251.3	SHLD3	119.656	1.79854	0.156635	2.16364e-29	0.205473	0.170982	1
ENSG00000102678.7	FGF9	40.754	7.6566	0.666866	2.18561e-29	-0.207136	0.926833	1
ENSG00000189114.8	BLOC1S3	742.249	1.27624	0.111204	2.30982e-29	0.0332855	0.113755	1
ENSG00000273199.1	AP000692.2	32.6171	3.73001	0.325078	2.37097e-29	1.03919	0.360869	1
ENSG00000175556.17	LONRF3	36.0503	5.47168	0.477089	2.51932e-29	0.464554	0.544751	1
ENSG00000236021.2	AL591043.2	77.0836	4.22666	0.368687	2.66048e-29	0.199109	0.398221	1
ENSG00000109458.8	GAB1	1004.25	0.833641	0.0727208	2.67191e-29	0.0825243	0.0747866	1
ENSG00000242622.2	AC092910.3	198.31	1.69749	0.148138	2.8215e-29	0.0961741	0.155957	1
ENSG00000172716.16	SLFN11	3544.21	1.83614	0.160266	2.88547e-29	-0.122127	0.160887	1
ENSG00000287104.1	AC097382.3	108.095	2.00398	0.174937	2.92608e-29	0.27984	0.188763	1
ENSG00000202111.1	VTRNA1-2	94.3268	3.56412	0.311164	2.96592e-29	-0.230385	0.335125	1
ENSG00000168005.9	SPINDOC	1353.86	0.780278	0.0681862	3.35841e-29	0.0117959	0.0698337	1
ENSG00000068137.15	PLEKHH3	1151.88	1.31689	0.115134	3.5656e-29	-0.00570016	0.11699	1
ENSG00000224413.1	AP001476.1	34.0006	3.86992	0.338454	3.72089e-29	0.0971671	0.394052	1
ENSG00000255008.3	LINC02739	44.9578	2.82678	0.247531	4.37115e-29	0.335364	0.277411	1
ENSG00000265458.2	AC132938.4	58.0434	2.31202	0.202487	4.4574e-29	-0.09388	0.233268	1
ENSG00000228506.2	AL513550.1	247.133	1.44494	0.126576	4.58271e-29	0.129804	0.13384	1
ENSG00000236404.10	VLDLR-AS1	80.9189	2.31611	0.203011	4.95299e-29	0.267919	0.22545	1
ENSG00000251127.2	AC091173.1	40.4002	4.65575	0.408139	5.03747e-29	0.549516	0.447997	1
ENSG00000175564.13	UCP3	98.9902	2.76366	0.242275	5.04169e-29	0.408742	0.255336	1
ENSG00000224048.6	LINC02612	44.0387	7.2138	0.6329	5.59375e-29	0.352764	0.766394	1
ENSG00000272086.1	AC025181.2	76.451	2.18334	0.191629	5.87584e-29	0.0737233	0.21431	1
ENSG00000235501.6	AC105942.1	105.475	1.81654	0.159447	5.93002e-29	0.204335	0.173403	1
ENSG00000198598.6	MMP17	985.986	0.865693	0.0760065	6.13226e-29	0.0682464	0.0779579	1
ENSG00000186951.16	PPARA	2935.54	1.13075	0.0993149	6.43283e-29	0.161668	0.0998263	1
ENSG00000174744.14	BRMS1	1429.52	0.943135	0.0828805	6.88194e-29	0.0963832	0.0842006	1
ENSG00000112200.17	ZNF451	5983.72	0.715301	0.0628775	7.1395e-29	-0.00592059	0.0632505	1
ENSG00000122254.7	HS3ST2	59.2826	8.22986	0.723718	7.50176e-29	1.85334	0.789191	1
ENSG00000225265.2	TAF1A-AS1	37.4617	2.97738	0.261913	7.83071e-29	0.228291	0.303788	1
ENSG00000227946.1	AC007383.2	127.327	1.93365	0.170193	8.4033e-29	0.00989208	0.185675	1
ENSG00000115738.10	ID2	6499.95	1.72079	0.151465	8.44668e-29	0.00234273	0.151846	1
ENSG00000254418.1	SPON1-AS1	195.052	1.95191	0.171812	8.46654e-29	0.12385	0.181433	1
ENSG00000172766.19	NAA16	986.433	0.900202	0.0792526	8.65725e-29	0.0796043	0.0811211	1
ENSG00000168564.6	CDKN2AIP	1163.8	1.28163	0.1129	9.34464e-29	0.0638924	0.114641	1
ENSG00000260190.1	AL807752.5	63.8446	3.80807	0.335467	9.37208e-29	0.544435	0.360104	1
ENSG00000188897.9	AC099489.1	67.8191	4.72441	0.416277	9.623e-29	0.129228	0.45014	1
ENSG00000142623.11	PADI1	37.7144	5.19625	0.457891	9.72088e-29	0.403966	0.527342	1
ENSG00000171388.12	APLN	80.7671	5.09383	0.449181	1.06387e-28	0.0730749	0.48715	1
ENSG00000162572.21	SCNN1D	167.381	1.5231	0.134319	1.07387e-28	0.228005	0.143134	1
ENSG00000126460.11	PRRG2	54.796	3.62379	0.319689	1.12224e-28	0.189996	0.352789	1
ENSG00000023839.12	ABCC2	176.318	2.06203	0.181953	1.15585e-28	-0.0354032	0.190623	1
ENSG00000179598.6	PLD6	127.102	1.93343	0.170608	1.15678e-28	0.103643	0.181125	1
ENSG00000140961.14	OSGIN1	929.564	1.45526	0.128415	1.15726e-28	-0.0637089	0.130241	1
ENSG00000068976.14	PYGM	74.3504	4.38705	0.387141	1.16394e-28	-0.0892147	0.418508	1
ENSG00000196437.12	ZNF569	675.389	1.04013	0.0918372	1.24665e-28	-0.0302434	0.0954485	1
ENSG00000155906.19	RMND1	865.968	0.811226	0.071661	1.3265e-28	-0.0201196	0.0742016	1
ENSG00000247735.2	AC120114.1	76.4845	2.01895	0.178392	1.36886e-28	0.242871	0.196271	1
ENSG00000272886.6	DCP1A	1911.14	0.514504	0.0455092	1.5683e-28	0.165999	0.0461686	0.656579
ENSG00000260339.1	HEXA-AS1	36.5394	3.23926	0.286679	1.68109e-28	0.325622	0.322616	1
ENSG00000117425.14	PTCH2	111.47	2.09178	0.18515	1.70869e-28	0.310252	0.196734	1
ENSG00000280213.1	UCKL1-AS1	186.006	4.83129	0.427654	1.71812e-28	1.51609	0.433431	0.680955
ENSG00000229261.1	AL596223.1	34.2319	6.0416	0.535428	2.00093e-28	0.331057	0.632347	1
ENSG00000020633.18	RUNX3	1212.88	0.96577	0.085641	2.1548e-28	0.131194	0.0873649	1
ENSG00000246273.8	SBF2-AS1	270.303	1.28757	0.114225	2.26637e-28	0.0170683	0.121511	1
ENSG00000237989.1	LINC01679	98.3055	2.93247	0.260337	2.4806e-28	0.396246	0.274093	1
ENSG00000248508.8	SRP14-AS1	148.87	1.41521	0.12567	2.55947e-28	0.2201	0.134294	1
ENSG00000196810.5	CTBP1-DT	1090.06	0.959872	0.0852635	2.66434e-28	0.0791116	0.0868116	1
ENSG00000215529.12	EFCAB8	59.5329	3.88024	0.344987	2.98714e-28	-0.14701	0.381708	1
ENSG00000116922.14	C1orf109	837.677	0.853983	0.0759511	3.11036e-28	-0.0235956	0.0787508	1
ENSG00000140986.8	RPL3L	190.283	10.2303	0.910263	3.29017e-28	0.741825	1.04294	1
ENSG00000187605.15	TET3	949.332	2.05269	0.182676	3.36315e-28	0.177225	0.184644	1
ENSG00000148357.16	HMCN2	36.0408	4.35135	0.38728	3.40401e-28	-0.52579	0.465853	1
ENSG00000149480.7	MTA2	7155.26	0.649134	0.0578023	3.61696e-28	0.0651375	0.0581108	1
ENSG00000265692.1	LINC01970	50.9962	5.75807	0.512772	3.65414e-28	0.206482	0.577478	1
ENSG00000182578.13	CSF1R	100.593	2.03123	0.180888	3.65425e-28	0.160642	0.194091	1
ENSG00000141384.12	TAF4B	236.774	1.81152	0.161332	3.68119e-28	0.0316398	0.169266	1
ENSG00000128045.7	RASL11B	36.8307	6.11782	0.54493	3.74977e-28	-0.387732	0.696189	1
ENSG00000147642.17	SYBU	72.6732	2.29813	0.204706	3.76123e-28	-0.268792	0.235011	1
ENSG00000064703.12	DDX20	1192.26	0.987723	0.0879875	3.7903e-28	-0.0215453	0.0896142	1
ENSG00000274180.1	NATD1	704.256	1.58706	0.14138	3.79547e-28	-0.0298175	0.144208	1
ENSG00000187193.9	MT1X	541.765	2.36252	0.210465	3.80441e-28	0.156168	0.213581	1
ENSG00000174804.4	FZD4	730.926	1.98473	0.176892	4.02751e-28	0.018463	0.179419	1
ENSG00000140465.14	CYP1A1	71.5582	8.81377	0.785711	4.13674e-28	0.536787	0.957249	1
ENSG00000206573.9	THUMPD3-AS1	1984.66	1.81532	0.161865	4.25236e-28	0.0273988	0.16279	1
ENSG00000148408.13	CACNA1B	39.2174	6.84152	0.610102	4.31282e-28	-1.2519	0.941613	1
ENSG00000165997.5	ARL5B	1453.62	1.38463	0.123524	4.52864e-28	0.140177	0.124789	1
ENSG00000228878.8	SEPTIN7-AS1	40.0199	2.63274	0.235156	5.2748e-28	0.278054	0.268308	1
ENSG00000155465.18	SLC7A7	106.595	2.50027	0.223373	5.41659e-28	-0.00237422	0.23798	1
ENSG00000176125.6	UFSP1	144.624	2.1876	0.19544	5.41659e-28	0.0528865	0.206799	1
ENSG00000139269.3	INHBE	55.8066	3.70072	0.330711	5.59908e-28	-0.0391458	0.374137	1
ENSG00000167470.12	MIDN	7915.01	1.37861	0.123219	5.71649e-28	0.180308	0.12346	1
ENSG00000172738.12	TMEM217	74.0295	3.05884	0.273401	5.72519e-28	0.361174	0.295051	1
ENSG00000119737.6	GPR75	370.823	1.93889	0.173337	5.88178e-28	0.259874	0.17779	1
ENSG00000231768.2	LINC01354	65.8739	2.67163	0.238898	6.04612e-28	0.45827	0.259454	1
ENSG00000226754.2	AL606760.1	43.4238	2.5578	0.228868	6.55921e-28	0.218487	0.260313	1
ENSG00000141562.18	NARF	1475.82	1.48622	0.132989	6.57872e-28	-0.0525703	0.13448	1
ENSG00000109063.15	MYH3	144.327	3.40813	0.304981	6.61926e-28	0.24553	0.316019	1
ENSG00000163734.4	CXCL3	105.991	3.90541	0.349513	6.69255e-28	0.413672	0.362793	1
ENSG00000287502.1	AC092418.3	33.6322	3.19176	0.285715	6.89131e-28	0.0609279	0.337194	1
ENSG00000137285.10	TUBB2B	96.8559	3.46679	0.310429	7.15264e-28	0.0397823	0.343975	1
ENSG00000279369.1	AC046185.3	99.0196	2.17636	0.195018	7.81634e-28	-0.134825	0.214982	1
ENSG00000198920.11	KIAA0753	1729.79	0.773702	0.06933	7.81824e-28	0.162511	0.0702427	1
ENSG00000171988.19	JMJD1C	6834.82	0.840299	0.0753293	8.22907e-28	0.0529905	0.0756078	1
ENSG00000247624.6	CPEB2-DT	53.8523	3.15235	0.282617	8.30246e-28	-0.0264205	0.31624	1
ENSG00000132196.14	HSD17B7	211.801	1.75685	0.15764	9.22057e-28	0.213978	0.16343	1
ENSG00000027075.15	PRKCH	65.3307	3.01224	0.27031	9.32266e-28	-0.0371596	0.299042	1
ENSG00000178445.9	GLDC	47.4361	2.84407	0.255242	9.42262e-28	0.122797	0.284339	1
ENSG00000250329.1	KDELC1P1	57.0151	4.96238	0.445706	1.04018e-27	0.16559	0.490025	1
ENSG00000175513.9	TSGA10IP	35.1046	4.81697	0.432722	1.06252e-27	0.0220253	0.50164	1
ENSG00000283538.3	AC005972.3	46.6175	3.49928	0.314438	1.09965e-27	0.169178	0.354734	1
ENSG00000162086.15	ZNF75A	1029.38	0.805234	0.0724083	1.20009e-27	0.157439	0.0738875	1
ENSG00000196132.14	MYT1	33.7792	7.02784	0.63206	1.22361e-27	-0.352713	0.861776	1
ENSG00000163739.5	CXCL1	203.589	3.44015	0.30942	1.23481e-27	0.468216	0.315433	1
ENSG00000261737.1	AL049597.2	45.4627	2.62226	0.235955	1.29991e-27	-0.235008	0.278815	1
ENSG00000204054.14	LINC00963	1593.09	1.02967	0.0926911	1.3694e-27	-0.00165121	0.0939757	1
ENSG00000247877.7	AC021086.1	32.8682	3.94061	0.35477	1.38566e-27	-0.429747	0.438303	1
ENSG00000227199.1	ST7-AS1	57.6748	2.5017	0.225339	1.47391e-27	0.078001	0.254457	1
ENSG00000224790.3	AP000704.2	46.0805	2.86677	0.258279	1.51277e-27	-0.022377	0.299039	1
ENSG00000128881.17	TTBK2	1612.43	0.589393	0.0531254	1.60136e-27	0.03043	0.0542564	1
ENSG00000204311.14	PJVK	81.6898	1.93969	0.174969	1.75689e-27	0.208235	0.194841	1
ENSG00000136244.12	IL6	884.155	4.66723	0.421081	1.79445e-27	0.34904	0.423238	1
ENSG00000215196.5	BASP1-AS1	40.8168	4.9451	0.446161	1.79815e-27	-0.0594574	0.515286	1
ENSG00000229848.1	AC139149.1	44.7473	3.46544	0.312798	1.89473e-27	0.508997	0.34666	1
ENSG00000087494.16	PTHLH	164.756	2.57937	0.232896	1.97249e-27	0.319387	0.240547	1
ENSG00000230844.3	ZNF674-AS1	250.109	1.43705	0.129756	1.97401e-27	-0.0761818	0.137928	1
ENSG00000163545.10	NUAK2	532.312	3.34433	0.302008	2.00302e-27	0.0902524	0.305704	1
ENSG00000197016.12	ZNF470	611.459	0.985755	0.0890472	2.08482e-27	0.0976434	0.0919906	1
ENSG00000196890.4	H2BU1	247.186	2.11935	0.191459	2.09566e-27	-0.119222	0.199307	1
ENSG00000096717.12	SIRT1	1675.86	1.37732	0.124483	2.21858e-27	0.133517	0.125631	1
ENSG00000259642.2	ST20-AS1	220.688	1.77099	0.160075	2.23516e-27	0.13237	0.167671	1
ENSG00000224080.1	UBE2FP1	90.02	1.77271	0.160249	2.26533e-27	-0.00109907	0.178347	1
ENSG00000197885.10	NKIRAS1	637.383	0.891545	0.0805999	2.2863e-27	0.065881	0.0840715	1
ENSG00000226763.5	SRRM5	40.5185	2.80782	0.253873	2.32142e-27	-0.202719	0.295796	1
ENSG00000102287.19	GABRE	2028.89	1.84853	0.167147	2.33561e-27	-0.0559469	0.168299	1
ENSG00000263235.1	AC006111.2	31.5749	4.57715	0.413948	2.38715e-27	0.160531	0.480778	1
ENSG00000164535.15	DAGLB	1774.82	1.01288	0.0916165	2.43075e-27	-0.0345192	0.0928372	1
ENSG00000284024.2	HSPA14	1359.57	1.1127	0.100652	2.44848e-27	0.00751699	0.102227	1
ENSG00000242242.6	NECTIN3-AS1	67.2869	2.39868	0.216988	2.45816e-27	-0.142327	0.247335	1
ENSG00000231028.9	LINC00271	68.9254	2.35464	0.213156	2.68207e-27	0.0415293	0.237297	1
ENSG00000234498.3	RPL13AP20	54.8113	3.17232	0.287229	2.74081e-27	0.23183	0.31631	1
ENSG00000187187.14	ZNF546	336.738	1.01347	0.0917674	2.75999e-27	-0.0217968	0.0975276	1
ENSG00000149609.6	C20orf144	35.0199	3.93153	0.356159	2.92116e-27	-0.305994	0.424038	1
ENSG00000253187.2	HOXA10-AS	239.632	1.28427	0.116352	2.94913e-27	-0.109599	0.125348	1
ENSG00000182810.6	DDX28	354.394	1.36997	0.124118	2.94934e-27	-0.0339545	0.129139	1
ENSG00000055483.19	AC022966.1	4434.49	1.43684	0.13019	2.98796e-27	0.138645	0.130573	1
ENSG00000238083.7	LRRC37A2	347.932	1.30591	0.118388	3.17802e-27	0.397583	0.121694	1
ENSG00000228201.1	AL022341.1	45.7566	2.26931	0.205788	3.2978e-27	0.0500785	0.240043	1
ENSG00000288045.1	AL352979.4	33.215	3.67667	0.333483	3.38064e-27	0.145138	0.388367	1
ENSG00000197122.11	SRC	2639.57	0.493631	0.0447885	3.51825e-27	0.0415611	0.0454903	1
ENSG00000177606.7	JUN	16291.6	1.26916	0.115177	3.60342e-27	0.0887724	0.115325	1
ENSG00000107372.13	ZFAND5	7673.67	0.987999	0.0896793	3.68735e-27	0.0247879	0.0899558	1
ENSG00000232618.2	AL355304.1	56.8353	3.03122	0.275241	3.85376e-27	-0.345264	0.314922	1
ENSG00000203721.7	LINC00862	155.828	2.37245	0.215462	3.936e-27	0.192474	0.226933	1
ENSG00000166450.13	PRTG	45.9659	3.1956	0.290409	4.26007e-27	-0.0182905	0.334361	1
ENSG00000116809.11	ZBTB17	1250.02	0.952411	0.0865871	4.46539e-27	0.0269067	0.0880048	1
ENSG00000128165.9	ADM2	1172.1	2.42524	0.2205	4.49474e-27	0.0661735	0.222893	1
ENSG00000243364.8	EFNA4	134.346	1.82915	0.166305	4.49571e-27	-0.0537142	0.179669	1
ENSG00000116106.12	EPHA4	1412.73	1.8934	0.172184	4.60503e-27	0.0365005	0.173659	1
ENSG00000144749.13	LRIG1	539.573	1.51049	0.137433	4.90044e-27	0.160558	0.140873	1
ENSG00000215375.6	MYL5	417.865	1.50246	0.136717	4.96544e-27	-0.0355238	0.141682	1
ENSG00000197147.13	LRRC8B	105.467	1.77915	0.161897	4.96796e-27	-0.0280948	0.178656	1
ENSG00000099625.13	CBARP	755.662	1.96913	0.179212	5.05693e-27	0.203342	0.181165	1
ENSG00000260852.1	FBXL19-AS1	397.913	1.78842	0.162795	5.16741e-27	0.24609	0.16662	1
ENSG00000077150.20	NFKB2	1545.47	1.16139	0.105722	5.18269e-27	-0.0973977	0.107123	1
ENSG00000168026.18	TTC21A	230.233	1.22876	0.111872	5.27859e-27	0.00737109	0.119075	1
ENSG00000118900.15	UBN1	4561.89	0.963994	0.0877741	5.33206e-27	0.0477689	0.0881716	1
ENSG00000007516.13	BAIAP3	48.9291	3.66629	0.334357	6.4509e-27	0.122907	0.369286	1
ENSG00000286408.1	AC113410.5	48.9689	2.35872	0.215217	6.84814e-27	-0.106226	0.247555	1
ENSG00000273599.1	AL731571.1	108.317	3.27535	0.298879	6.91511e-27	0.17423	0.312738	1
ENSG00000070495.14	JMJD6	1787.1	1.53422	0.140037	7.13799e-27	0.123838	0.141021	1
ENSG00000172006.12	ZNF554	251.866	1.81354	0.165589	7.43931e-27	-0.0703746	0.173284	1
ENSG00000135436.8	FAM186B	44.5146	3.20692	0.292981	7.96028e-27	-0.00659571	0.327843	1
ENSG00000265134.1	MIR3190	59.8477	8.51288	0.778441	8.88598e-27	0.553864	0.949218	1
ENSG00000198440.9	ZNF583	463.795	1.187	0.108552	8.97341e-27	0.100263	0.112957	1
ENSG00000231010.1	AL121672.1	32.7573	3.172	0.290184	9.35674e-27	0.739236	0.327741	1
ENSG00000103067.14	ESRP2	32.6834	6.77894	0.620209	9.43579e-27	0.237753	0.782696	1
ENSG00000286172.1	RNVU1-8	36.2773	3.43478	0.314249	9.43579e-27	0.324086	0.354264	1
ENSG00000185739.13	SRL	51.8885	7.61328	0.697213	1.05617e-26	0.385525	0.831727	1
ENSG00000115008.6	IL1A	31.402	4.85385	0.444511	1.05617e-26	0.126874	0.513641	1
ENSG00000176887.7	SOX11	877.145	2.88703	0.264394	1.05617e-26	-0.00985854	0.266977	1
ENSG00000227477.1	STK4-AS1	33.3655	4.01122	0.36737	1.06332e-26	0.0328168	0.423218	1
ENSG00000087301.9	TXNDC16	273.777	1.48634	0.136182	1.11372e-26	-0.12182	0.14293	1
ENSG00000240445.4	FOXO3B	609.392	1.45883	0.133664	1.11624e-26	0.137122	0.137698	1
ENSG00000205710.4	C17orf107	88.1969	1.9292	0.176797	1.14239e-26	0.146783	0.196408	1
ENSG00000180667.10	YOD1	975.293	1.46505	0.134283	1.1648e-26	0.0618469	0.135941	1
ENSG00000163945.18	UVSSA	1316.52	1.6914	0.155041	1.17407e-26	0.00524693	0.156358	1
ENSG00000277449.1	CEBPB-AS1	42.7507	2.71698	0.249098	1.20041e-26	-0.0568608	0.288524	1
ENSG00000286305.1	AC004893.3	54.5949	6.56148	0.601635	1.21534e-26	0.571101	0.668288	1
ENSG00000112394.17	SLC16A10	46.848	8.1446	0.7471	1.27563e-26	0.537123	0.924992	1
ENSG00000230530.2	LIMD1-AS1	32.4418	3.71951	0.341302	1.32569e-26	0.0610143	0.396403	1
ENSG00000141682.11	PMAIP1	1127.11	3.83245	0.351766	1.36956e-26	0.130617	0.3533	1
ENSG00000237984.3	PTENP1	61.6144	2.36507	0.217127	1.40381e-26	0.631542	0.236412	1
ENSG00000256116.1	AP001453.2	44.9915	2.96887	0.272576	1.41327e-26	0.40133	0.300919	1
ENSG00000141934.10	PLPP2	37.6442	3.76932	0.34607	1.41436e-26	0.468446	0.394519	1
ENSG00000260641.1	AC114811.2	229.365	2.00833	0.184411	1.43389e-26	0.163192	0.190252	1
ENSG00000100285.10	NEFH	251.216	3.44038	0.316175	1.58386e-26	-0.190749	0.324722	1
ENSG00000227896.2	AL731569.1	131.212	2.05314	0.188847	1.75219e-26	-0.0306983	0.201167	1
ENSG00000103253.18	HAGHL	377.963	1.23202	0.113328	1.76545e-26	0.128123	0.117294	1
ENSG00000160602.14	NEK8	213.268	1.83712	0.169044	1.83459e-26	0.030956	0.177021	1
ENSG00000174945.13	AMZ1	343.891	2.68903	0.247448	1.84629e-26	0.00112191	0.253526	1
ENSG00000270419.1	CAHM	48.3998	2.62454	0.241698	2.01984e-26	-0.0402385	0.276783	1
ENSG00000158023.10	WDR66	531.419	1.9801	0.18237	2.04349e-26	0.233049	0.184816	1
ENSG00000157693.15	TMEM268	693.518	1.10408	0.101711	2.10152e-26	0.140148	0.104457	1
ENSG00000164532.11	TBX20	68.5034	4.65992	0.429356	2.14081e-26	-0.153781	0.471276	1
ENSG00000270083.1	AL021878.2	48.0854	3.83483	0.353374	2.16678e-26	-0.568737	0.409824	1
ENSG00000103257.9	SLC7A5	22603.3	2.29846	0.212004	2.42643e-26	-0.0263182	0.212126	1
ENSG00000179859.9	RNF227	184.968	2.61341	0.241112	2.49412e-26	-0.0646561	0.251306	1
ENSG00000272913.1	AC009237.14	334.313	1.35948	0.125456	2.5663e-26	0.0902547	0.13031	1
ENSG00000064687.13	ABCA7	269.408	2.21287	0.204271	2.65872e-26	-0.0294543	0.210421	1
ENSG00000127578.7	WFIKKN1	80.6872	2.97661	0.274845	2.74087e-26	0.382262	0.300202	1
ENSG00000155287.11	SLC25A28	1062.89	0.804292	0.0742644	2.74087e-26	-0.0209577	0.0762859	1
ENSG00000008516.17	MMP25	227.49	6.20235	0.573219	3.04913e-26	0.432649	0.589166	1
ENSG00000231652.2	AL590428.1	88.9541	1.66176	0.153589	3.07024e-26	0.0407475	0.170192	1
ENSG00000155252.13	PI4K2A	2341.14	0.557311	0.051511	3.07688e-26	0.0776288	0.0522124	1
ENSG00000272221.1	AL645933.3	184.07	2.06662	0.191028	3.10234e-26	0.00356699	0.200604	1
ENSG00000175879.9	HOXD8	802.877	1.16457	0.107704	3.29615e-26	0.000219564	0.110452	1
ENSG00000233029.3	AC244453.2	32.4013	5.66502	0.5242	3.50101e-26	-1.2934	0.753812	1
ENSG00000204390.10	HSPA1L	135.987	1.42677	0.132029	3.51899e-26	-0.238143	0.153112	1
ENSG00000254531.1	AP001816.1	130.494	1.92862	0.178561	3.73235e-26	0.313594	0.18953	1
ENSG00000168826.16	ZBTB49	271.096	1.07352	0.0994239	3.87466e-26	0.167018	0.104864	1
ENSG00000263874.2	LINC00672	78.1148	2.12043	0.196496	4.14283e-26	-0.105691	0.217851	1
ENSG00000214401.4	KANSL1-AS1	108.281	2.16458	0.200599	4.16867e-26	-0.0992528	0.217745	1
ENSG00000105509.10	HAS1	41.4849	4.44074	0.412138	4.93302e-26	0.307779	0.451126	1
ENSG00000185669.6	SNAI3	33.743	6.93677	0.643822	4.95886e-26	0.766263	0.755978	1
ENSG00000196378.12	ZNF34	222.697	1.63345	0.151715	5.39233e-26	0.0505375	0.159184	1
ENSG00000010319.7	SEMA3G	114.563	8.32832	0.77411	5.87421e-26	0.342531	0.868658	1
ENSG00000254827.6	SLC22A18AS	35.0622	5.79318	0.538509	5.91895e-26	0.765754	0.60614	1
ENSG00000152409.9	JMY	1775.74	1.00706	0.0937306	6.85648e-26	0.164072	0.0948528	1
ENSG00000224609.8	AC093425.1	66.6549	2.73614	0.254817	7.34964e-26	0.342078	0.273867	1
ENSG00000204934.10	ATP6V0E2-AS1	107.053	2.78243	0.259213	7.62459e-26	0.384117	0.27155	1
ENSG00000158113.13	LRRC43	41.1447	3.94284	0.367364	7.73248e-26	0.125601	0.408853	1
ENSG00000127152.18	BCL11B	92.5963	2.35647	0.219588	7.84955e-26	0.0284097	0.237533	1
ENSG00000134317.18	GRHL1	61.5632	3.55581	0.331361	7.87954e-26	0.155261	0.358293	1
ENSG00000123610.5	TNFAIP6	121.807	2.0237	0.18862	8.04437e-26	0.322912	0.200685	1
ENSG00000130772.14	MED18	872.038	0.857963	0.0800421	8.9608e-26	0.0203364	0.0821347	1
ENSG00000205559.5	CHKB-DT	158.495	2.08852	0.194886	9.17641e-26	-0.0167659	0.204669	1
ENSG00000060642.10	PIGV	651.713	1.09971	0.102625	9.23636e-26	0.0250473	0.105335	1
ENSG00000158865.12	SLC5A11	63.1116	4.85339	0.453248	1.00249e-25	0.257189	0.489133	1
ENSG00000184545.11	DUSP8	123.728	2.18012	0.203665	1.0404e-25	-0.156577	0.231599	1
ENSG00000224397.7	SMIM25	78.1229	3.49992	0.327003	1.05586e-25	0.374536	0.342739	1
ENSG00000150594.7	ADRA2A	218.824	4.5346	0.423744	1.07475e-25	0.0111321	0.44041	1
ENSG00000280187.1	AC022107.1	181.781	1.34611	0.125795	1.07958e-25	-0.062147	0.136658	1
ENSG00000279568.1	AC093525.9	80.6513	2.93717	0.27465	1.15774e-25	0.324765	0.290802	1
ENSG00000186523.14	FAM86B1	106.484	2.2972	0.214822	1.16643e-25	0.142679	0.229126	1
ENSG00000139190.16	VAMP1	662.842	2.10481	0.196842	1.17308e-25	-0.0687931	0.199745	1
ENSG00000107859.10	PITX3	42.9472	5.38625	0.504122	1.28383e-25	0.175281	0.573584	1
ENSG00000187556.7	NANOS3	47.3269	3.18259	0.297876	1.28473e-25	0.365467	0.326573	1
ENSG00000284052.1	AC006460.2	37.9742	3.14574	0.29446	1.30038e-25	0.176243	0.33181	1
ENSG00000273320.1	AC007032.1	41.058	4.91573	0.460224	1.32692e-25	0.438979	0.509296	1
ENSG00000230699.2	AL645608.2	103.599	1.83003	0.171412	1.39783e-25	-0.042047	0.192527	1
ENSG00000234210.1	AC006372.3	66.4357	7.35851	0.689317	1.41412e-25	0.660891	0.766509	1
ENSG00000286176.2	AC116317.1	76.5903	9.64632	0.904419	1.56106e-25	0.058181	1.22914	1
ENSG00000130734.10	ATG4D	603.801	0.938517	0.0880009	1.57421e-25	0.149852	0.0905633	1
ENSG00000181218.5	H2AW	272.355	2.0947	0.19649	1.64705e-25	-0.0392406	0.202698	1
ENSG00000163884.4	KLF15	52.0147	3.48536	0.326947	1.65059e-25	-0.0944468	0.361461	1
ENSG00000064651.14	SLC12A2	2218.06	1.41011	0.132298	1.68017e-25	-0.00147704	0.133252	1
ENSG00000131471.7	AOC3	56.2076	3.56996	0.334971	1.69873e-25	0.466309	0.357769	1
ENSG00000258099.1	ATXN2-AS	38.13	2.95193	0.277003	1.71406e-25	0.415681	0.313408	1
ENSG00000168646.13	AXIN2	207.537	2.31602	0.217401	1.77563e-25	0.00366494	0.226661	1
ENSG00000231317.1	AC091812.1	33.843	5.64505	0.529945	1.7958e-25	0.431624	0.606215	1
ENSG00000102984.15	ZNF821	259.384	1.38836	0.130479	2.03259e-25	0.0197253	0.137709	1
ENSG00000198933.9	TBKBP1	1530.49	1.10702	0.104039	2.03276e-25	0.0709985	0.1053	1
ENSG00000230832.3	AC241584.1	151.969	9.3985	0.883331	2.04384e-25	1.72606	0.934678	1
ENSG00000100393.14	EP300	12062.4	0.481928	0.0453022	2.08151e-25	0.0895451	0.0454584	1
ENSG00000135116.9	HRK	67.3394	6.21664	0.584395	2.08791e-25	1.09716	0.617385	1
ENSG00000196233.13	LCOR	5319.83	0.845939	0.0795486	2.16314e-25	0.0905149	0.0798841	1
ENSG00000262075.3	AC174065.1	47.2887	3.28833	0.309234	2.17186e-25	0.40679	0.338161	1
ENSG00000184292.7	TACSTD2	39.9942	4.95617	0.466314	2.29982e-25	-0.13335	0.54061	1
ENSG00000147799.11	ARHGAP39	703.886	1.56929	0.147682	2.35574e-25	0.177774	0.150173	1
ENSG00000123329.19	ARHGAP9	53.0809	3.83866	0.361687	2.70173e-25	-0.197343	0.402398	1
ENSG00000183668.18	PSG9	300.22	1.68882	0.159185	2.81912e-25	-0.147657	0.165795	1
ENSG00000204138.13	PHACTR4	2581.89	0.96037	0.0905903	3.06626e-25	0.0160248	0.0913292	1
ENSG00000112183.15	RBM24	645.713	1.96303	0.18521	3.14045e-25	-0.0137997	0.188617	1
ENSG00000273213.3	H3-2	142.179	1.98572	0.18736	3.15676e-25	-0.239476	0.200605	1
ENSG00000173838.12	MARCHF10	48.4301	4.51658	0.426168	3.16405e-25	-0.155615	0.486795	1
ENSG00000107937.19	GTPBP4	3196.2	0.653683	0.0617286	3.4561e-25	0.0371248	0.0622653	1
ENSG00000204444.11	APOM	51.3563	2.40595	0.227213	3.47773e-25	-0.0894317	0.26201	1
ENSG00000249572.1	AC034231.1	41.581	2.77491	0.262194	3.68348e-25	0.174166	0.296067	1
ENSG00000109758.8	HGFAC	34.0789	4.18715	0.395685	3.73564e-25	0.461204	0.451102	1
ENSG00000169894.18	MUC3A	46.443	7.29888	0.689829	3.78636e-25	-1.52825	1.0813	1
ENSG00000120051.15	CFAP58	51.9547	2.67401	0.253198	4.66924e-25	0.397161	0.274804	1
ENSG00000179168.15	GGN	117.139	1.71087	0.162028	4.75619e-25	0.0879214	0.175936	1
ENSG00000262049.1	AC139530.1	134.82	1.69762	0.160847	5.00595e-25	0.0218677	0.173441	1
ENSG00000131979.19	GCH1	55.1742	3.92529	0.371925	5.01547e-25	0.116823	0.405939	1
ENSG00000160087.20	UBE2J2	2567.89	0.931292	0.08827	5.20234e-25	0.0370925	0.0890247	1
ENSG00000251369.8	ZNF550	491.045	1.29011	0.122317	5.37932e-25	0.0360444	0.125839	1
ENSG00000172530.20	BANP	882.463	0.706034	0.0669759	5.71026e-25	-0.0124672	0.0691605	1
ENSG00000272994.1	AC012360.3	128.871	2.43072	0.230594	5.73553e-25	-0.0717112	0.24375	1
ENSG00000090861.15	AARS1	9764.56	0.726607	0.0689311	5.73701e-25	0.0507059	0.0691591	1
ENSG00000125457.14	MIF4GD	245.06	1.4219	0.134934	5.93757e-25	-0.0597895	0.142064	1
ENSG00000280161.1	AC022413.2	36.0098	3.16979	0.300947	6.25699e-25	0.494535	0.338167	1
ENSG00000205562.3	AL049775.1	227.986	1.88369	0.178844	6.26404e-25	0.0736183	0.185447	1
ENSG00000224870.7	MRPL20-AS1	508.465	1.12334	0.106744	6.86739e-25	0.131234	0.109699	1
ENSG00000225511.7	LINC00475	106.823	2.01967	0.192054	7.42809e-25	-0.130295	0.209312	1
ENSG00000231064.7	AC234582.1	118.098	2.02994	0.193031	7.43009e-25	0.225393	0.204608	1
ENSG00000233058.2	LINC00884	173.662	1.96977	0.187448	8.0611e-25	0.00965245	0.195786	1
ENSG00000179141.9	MTUS2-AS1	34.7812	7.43834	0.707878	8.09268e-25	0.935216	0.829226	1
ENSG00000176678.5	FOXL1	581.417	1.94631	0.185233	8.13701e-25	0.00740347	0.187882	1
ENSG00000221843.4	C2orf16	30.8923	3.21671	0.30616	8.19684e-25	0.586548	0.336177	1
ENSG00000286230.1	AC010327.7	40.0841	4.87438	0.463975	8.27e-25	0.670279	0.507939	1
ENSG00000260498.6	AC126696.3	31.7646	6.57319	0.6262	9.05728e-25	-0.302737	0.828826	1
ENSG00000241764.4	AC002467.1	121.589	1.77607	0.169203	9.07716e-25	0.184602	0.18526	1
ENSG00000185499.16	MUC1	304.267	1.69446	0.161475	9.36349e-25	0.105062	0.167461	1
ENSG00000180043.11	FAM71E2	34.1171	7.38362	0.703661	9.40508e-25	1.27101	0.801681	1
ENSG00000166123.14	GPT2	1094.98	1.28903	0.12286	9.51664e-25	-0.0147799	0.12486	1
ENSG00000131018.24	SYNE1	13569.6	1.87433	0.178681	9.72984e-25	0.023864	0.178808	1
ENSG00000083812.12	ZNF324	703.077	1.42659	0.136008	9.80226e-25	0.102933	0.138273	1
ENSG00000226648.2	PLCG1-AS1	40.7251	3.78675	0.361032	9.82992e-25	0.0565904	0.403597	1
ENSG00000165507.9	DEPP1	299.801	2.82186	0.269109	1.01138e-24	0.092044	0.274621	1
ENSG00000280132.1	AC026471.6	90.7054	2.21271	0.211033	1.01913e-24	-0.0468477	0.228849	1
ENSG00000258777.1	HIF1A-AS1	37.788	4.33099	0.413183	1.05292e-24	-0.0910914	0.529699	1
ENSG00000227354.7	RBM26-AS1	120.231	1.60685	0.153327	1.07516e-24	0.0258686	0.165605	1
ENSG00000266709.1	AC005224.3	306.806	1.95819	0.186905	1.10933e-24	0.105208	0.192232	1
ENSG00000180035.13	ZNF48	637.431	1.43422	0.136916	1.12861e-24	0.0740823	0.139836	1
ENSG00000239569.3	KMT2E-AS1	97.0592	1.84301	0.176136	1.27597e-24	-0.24433	0.196725	1
ENSG00000109667.12	SLC2A9	59.1296	2.5502	0.243816	1.32975e-24	-0.296371	0.273457	1
ENSG00000214198.8	TTC41P	58.2701	2.3145	0.221409	1.41486e-24	-0.477037	0.260745	1
ENSG00000273143.2	AL355512.1	55.1482	2.31002	0.22106	1.47114e-24	0.256204	0.242365	1
ENSG00000267002.4	AC060780.1	376.794	1.4127	0.135194	1.47581e-24	-0.0663685	0.140049	1
ENSG00000250486.4	FAM218A	65.8213	2.24517	0.214906	1.50901e-24	0.351412	0.236647	1
ENSG00000101096.20	NFATC2	335.802	1.92839	0.184623	1.54375e-24	0.0474323	0.18965	1
ENSG00000274897.3	PANO1	97.4375	1.84222	0.176408	1.57698e-24	-0.16138	0.195466	1
ENSG00000164949.8	GEM	1233.64	2.22175	0.21277	1.58999e-24	0.0922895	0.213849	1
ENSG00000130827.6	PLXNA3	8955.43	0.754996	0.0723105	1.6057e-24	0.0519251	0.0725062	1
ENSG00000260329.1	AC007541.1	86.712	2.15491	0.20644	1.64842e-24	0.134933	0.223534	1
ENSG00000135248.15	FAM71F1	52.7963	3.33889	0.319892	1.66275e-24	0.413377	0.343917	1
ENSG00000234741.8	GAS5	6838.66	1.28541	0.12317	1.68796e-24	0.173723	0.12344	1
ENSG00000277050.1	AL122125.1	43.6145	2.70873	0.259578	1.70368e-24	0.328962	0.291624	1
ENSG00000166126.10	AMN	32.6228	6.06637	0.581358	1.70791e-24	0.063665	0.703917	1
ENSG00000166987.15	MBD6	1676.63	0.929068	0.0890785	1.80021e-24	0.0913266	0.0900303	1
ENSG00000145569.6	OTULINL	125.146	2.35487	0.225789	1.80309e-24	-0.0867648	0.238031	1
ENSG00000232671.6	ZNF687-AS1	44.169	3.86864	0.371108	1.89874e-24	-0.0763041	0.41624	1
ENSG00000267248.3	AC025048.2	122.452	1.7445	0.167407	1.97487e-24	0.104874	0.179171	1
ENSG00000179886.6	TIGD5	1107.38	1.86044	0.178544	1.98822e-24	0.248402	0.179777	1
ENSG00000279198.1	AC008894.3	87.9728	3.0541	0.293259	2.10688e-24	0.105757	0.312395	1
ENSG00000272764.1	AL596094.1	47.8683	2.76566	0.265591	2.13004e-24	0.421201	0.292979	1
ENSG00000260083.2	MIR762HG	96.8954	2.3942	0.230054	2.27059e-24	0.275544	0.243892	1
ENSG00000083817.9	ZNF416	524.577	0.995182	0.09565	2.33272e-24	0.0635517	0.0988389	1
ENSG00000179431.7	FJX1	2420.33	1.10387	0.106166	2.5028e-24	0.08641	0.106819	1
ENSG00000164236.12	ANKRD33B	1539.72	1.45828	0.140257	2.51423e-24	0.00657166	0.142038	1
ENSG00000280670.3	CCDC163	119.969	2.34655	0.225733	2.56269e-24	-0.0755024	0.241329	1
ENSG00000120784.16	ZFP30	1272.39	1.05375	0.10137	2.56497e-24	-0.0342388	0.103131	1
ENSG00000261079.1	AC009053.3	46.2367	2.62059	0.252204	2.68316e-24	-0.0556167	0.284032	1
ENSG00000169136.11	ATF5	1576.66	1.17653	0.113356	3.0284e-24	0.121052	0.114634	1
ENSG00000100918.13	REC8	261.268	1.68858	0.162698	3.04144e-24	0.377501	0.166879	1
ENSG00000138135.7	CH25H	790.312	2.61638	0.252163	3.13065e-24	-0.051212	0.255789	1
ENSG00000174137.12	FAM53A	182.842	1.93688	0.186686	3.15227e-24	-0.0727082	0.197236	1
ENSG00000287054.1	AC113410.6	49.6499	7.97885	0.769326	3.27944e-24	1.3065	0.85849	1
ENSG00000257341.5	AL928654.3	39.5714	7.60123	0.733329	3.47981e-24	-0.514054	1.0262	1
ENSG00000256690.1	AP001160.1	41.25	3.94767	0.380947	3.57084e-24	0.107251	0.422335	1
ENSG00000258947.7	TUBB3	500.914	2.07124	0.199912	3.64342e-24	-0.00482181	0.203389	1
ENSG00000169994.18	MYO7B	56.4014	2.02537	0.19557	3.81543e-24	-0.0197417	0.218758	1
ENSG00000163472.19	TMEM79	206.74	2.11078	0.203851	3.87962e-24	0.230373	0.210644	1
ENSG00000242221.9	PSG2	295.652	2.60478	0.251676	4.07297e-24	-0.106748	0.257994	1
ENSG00000074660.16	SCARF1	53.1867	2.9662	0.286654	4.16002e-24	-0.000981083	0.317238	1
ENSG00000182307.14	C8orf33	2011.9	0.770695	0.0744999	4.27844e-24	0.0292012	0.0754539	1
ENSG00000189431.8	RASSF10	50.4707	7.78674	0.752981	4.44408e-24	0.724814	0.867854	1
ENSG00000170677.6	SOCS6	4160.8	0.840489	0.0812909	4.52949e-24	0.0674222	0.0817443	1
ENSG00000109756.9	RAPGEF2	3436.48	0.809455	0.0783116	4.66446e-24	0.1196	0.0788046	1
ENSG00000141068.14	KSR1	745.782	1.43184	0.138605	4.96108e-24	0.0293258	0.141058	1
ENSG00000163501.7	IHH	33.7586	5.68606	0.550555	5.08637e-24	0.783125	0.611917	1
ENSG00000136807.14	CDK9	1993.08	0.722285	0.0699576	5.2587e-24	0.0684269	0.0708133	1
ENSG00000089692.9	LAG3	69.022	3.067	0.297373	5.88808e-24	0.193468	0.325992	1
ENSG00000251669.5	FAM86EP	224.571	1.50437	0.145894	6.02118e-24	0.201671	0.153049	1
ENSG00000176723.10	ZNF843	56.4505	2.67208	0.259143	6.03133e-24	0.334143	0.283965	1
ENSG00000263826.1	AC112907.3	37.5343	3.59686	0.348936	6.22809e-24	-0.13789	0.398987	1
ENSG00000218891.5	ZNF579	1290.46	1.07027	0.103853	6.38167e-24	-0.0438227	0.105503	1
ENSG00000105298.14	CACTIN	1823.28	1.40756	0.136745	7.23072e-24	0.0077034	0.137726	1
ENSG00000223653.6	AL078459.1	35.2312	2.92733	0.284441	7.35877e-24	0.426457	0.314913	1
ENSG00000180423.4	HARBI1	198.577	1.33251	0.129478	7.36261e-24	-0.0152882	0.138549	1
ENSG00000176826.15	FKBP9P1	194.231	2.77055	0.269235	7.4309e-24	0.186472	0.27833	1
ENSG00000197576.14	HOXA4	104.857	1.85732	0.180567	7.77491e-24	0.245921	0.192646	1
ENSG00000272606.1	AC015982.2	55.5807	2.51021	0.244065	7.85486e-24	-0.0251788	0.273347	1
ENSG00000286207.1	AC012443.2	71.0798	2.80217	0.272646	8.46999e-24	-0.231463	0.297211	1
ENSG00000188662.6	H1-9	101.561	4.27131	0.415823	8.98326e-24	-0.415846	0.465778	1
ENSG00000117222.14	RBBP5	1535.44	0.82169	0.0800153	9.24071e-24	-0.00491358	0.0812747	1
ENSG00000246731.3	AC100786.1	61.8654	3.32677	0.324104	9.69261e-24	0.354176	0.346222	1
ENSG00000089060.11	SLC8B1	605.266	0.977289	0.0952156	9.74234e-24	-0.102202	0.0983546	1
ENSG00000225335.3	AC016027.1	32.3166	2.64591	0.257842	9.95495e-24	0.310136	0.295129	1
ENSG00000132950.19	ZMYM5	770.33	0.868295	0.0846258	1.00895e-23	0.0600279	0.0870855	1
ENSG00000188070.9	C11orf95	2836.52	0.750052	0.0731264	1.04537e-23	0.064406	0.0737769	1
ENSG00000103313.12	MEFV	45.4717	4.67095	0.455404	1.04699e-23	-0.000153412	0.507116	1
ENSG00000146278.11	PNRC1	2877.24	1.519	0.14813	1.07015e-23	0.0961141	0.148794	1
ENSG00000179921.15	GPBAR1	52.4932	3.51414	0.342705	1.0743e-23	-0.0710498	0.373476	1
ENSG00000237054.9	PRMT5-AS1	34.2321	7.43587	0.725296	1.09521e-23	-0.18993	0.967687	1
ENSG00000287737.1	AC132872.5	54.951	2.66875	0.26037	1.12179e-23	-0.415402	0.297018	1
ENSG00000185347.17	TEDC1	599.065	3.0151	0.29418	1.12872e-23	-0.209097	0.297524	1
ENSG00000258926.2	AL355916.2	38.8877	8.24178	0.804273	1.14789e-23	-2.79642	1.42566	1
ENSG00000065621.15	GSTO2	408.968	2.29876	0.2245	1.24642e-23	-0.0129703	0.227751	1
ENSG00000266835.6	GAPLINC	32.341	2.89814	0.283067	1.26011e-23	0.478257	0.312304	1
ENSG00000129474.16	AJUBA	6756.61	1.24663	0.121782	1.2827e-23	-0.0812312	0.122498	1
ENSG00000272768.1	AC004854.2	117.568	1.84369	0.180137	1.3039e-23	0.0216831	0.194657	1
ENSG00000188599.17	NPIPP1	222.764	1.55076	0.151549	1.33181e-23	0.557083	0.156349	0.656579
ENSG00000164107.8	HAND2	771.01	1.75851	0.171886	1.35965e-23	-0.0434605	0.17461	1
ENSG00000148384.13	INPP5E	1749.03	1.09848	0.107406	1.40589e-23	0.117796	0.108306	1
ENSG00000156804.7	FBXO32	2158.95	2.65146	0.259297	1.43111e-23	0.499829	0.259831	1
ENSG00000198270.13	TMEM116	289.687	1.12122	0.109683	1.47644e-23	0.111031	0.114692	1
ENSG00000239605.11	STPG4	59.8376	3.36039	0.328732	1.47825e-23	0.224692	0.352014	1
ENSG00000245750.9	DRAIC	64.0078	4.52012	0.442806	1.71121e-23	-0.115956	0.477737	1
ENSG00000124688.13	MAD2L1BP	798.746	0.936381	0.0917802	1.80833e-23	0.0425991	0.0939867	1
ENSG00000225611.1	LINC02158	84.4823	12.2363	1.19952	1.83306e-23	2.50198	1.46015	1
ENSG00000146834.14	MEPCE	3516.44	1.07072	0.104994	1.89122e-23	-0.0559556	0.105622	1
ENSG00000129646.14	QRICH2	762.108	1.87095	0.183572	2.0118e-23	0.105852	0.185568	1
ENSG00000261609.7	GAN	1063.13	1.4658	0.143823	2.01551e-23	0.115261	0.145794	1
ENSG00000232873.1	RPL23AP93	33.0877	5.19734	0.510347	2.17853e-23	-0.0602469	0.58989	1
ENSG00000230183.4	CNOT6LP1	32.9352	5.06204	0.497419	2.34746e-23	0.105753	0.579724	1
ENSG00000159596.7	TMEM69	738.615	0.934164	0.091838	2.46032e-23	0.0251289	0.0941425	1
ENSG00000105722.10	ERF	4769.32	1.01462	0.0997749	2.52974e-23	0.105916	0.100183	1
ENSG00000188290.10	HES4	356.869	1.65359	0.162618	2.54248e-23	-0.0616824	0.167956	1
ENSG00000186280.7	KDM4D	80.0014	2.4697	0.242907	2.5751e-23	-0.243512	0.265853	1
ENSG00000280035.1	AC011676.5	35.6575	3.74274	0.368377	2.767e-23	-0.145225	0.419666	1
ENSG00000078401.7	EDN1	268.811	3.10523	0.305717	2.84784e-23	0.142939	0.313807	1
ENSG00000260369.2	AC120024.1	36.4268	3.31415	0.326329	2.88692e-23	-0.287498	0.379925	1
ENSG00000179528.16	LBX2	153.676	1.2567	0.123744	2.89108e-23	0.0820572	0.133039	1
ENSG00000179918.19	SEPHS2	2153.59	0.939824	0.0925551	2.93033e-23	0.0371991	0.0934251	1
ENSG00000267348.3	GEMIN7-AS1	46.981	2.32909	0.229519	3.12683e-23	0.113945	0.259639	1
ENSG00000243176.6	AC092944.1	191.384	1.66961	0.164545	3.15435e-23	0.0529532	0.173195	1
ENSG00000160716.6	CHRNB2	37.1322	6.9633	0.686506	3.27447e-23	0.512641	0.799555	1
ENSG00000182985.17	CADM1	308.218	1.26541	0.124831	3.48046e-23	-0.0556258	0.132249	1
ENSG00000150054.18	MPP7	75.862	2.89435	0.28559	3.56492e-23	-0.120015	0.313628	1
ENSG00000261659.2	Z92544.2	151.358	2.26796	0.223873	3.71475e-23	0.309948	0.232503	1
ENSG00000146872.17	TLK2	2684.49	0.642725	0.0634612	3.81656e-23	0.177131	0.0639678	1
ENSG00000114019.14	AMOTL2	18506.2	0.765594	0.0756264	3.99304e-23	0.0569958	0.0757437	1
ENSG00000087237.12	CETP	38.0184	6.8291	0.6749	4.18417e-23	1.13835	0.743086	1
ENSG00000263069.6	RNF213-AS1	112.219	3.15183	0.311596	4.33652e-23	0.369289	0.324436	1
ENSG00000115137.12	DNAJC27	406.88	1.10665	0.109414	4.37043e-23	0.0207031	0.114856	1
ENSG00000229474.6	PATL2	49.6801	2.70228	0.267458	4.86497e-23	0.421487	0.286884	1
ENSG00000115649.16	CNPPD1	1866.11	0.61342	0.0607364	5.05821e-23	0.0519332	0.0615763	1
ENSG00000116990.11	MYCL	33.3435	3.12013	0.309005	5.17857e-23	-0.220421	0.375137	1
ENSG00000260742.1	AC009962.1	30.9446	2.76158	0.273546	5.27216e-23	-0.199945	0.327884	1
ENSG00000131738.11	KRT33B	42.8867	2.74242	0.272028	6.07441e-23	-0.434907	0.326745	1
ENSG00000140403.12	DNAJA4	120.879	2.09189	0.207509	6.09882e-23	0.371544	0.217464	1
ENSG00000165272.16	AQP3	41.1356	3.07517	0.305127	6.25483e-23	0.0873201	0.342193	1
ENSG00000124257.6	NEURL2	118.718	1.81715	0.180308	6.26877e-23	0.189028	0.191683	1
ENSG00000178623.12	GPR35	54.9263	2.64652	0.262761	6.66433e-23	0.298886	0.285478	1
ENSG00000006283.18	CACNA1G	81.271	2.85429	0.28342	6.73375e-23	0.0118465	0.309849	1
ENSG00000178093.14	TSSK6	71.3623	2.03982	0.202685	7.21308e-23	-0.00616695	0.225854	1
ENSG00000261777.6	AC012184.3	34.2135	3.19899	0.31788	7.24598e-23	0.0550884	0.362078	1
ENSG00000105173.14	CCNE1	299.949	1.2252	0.121749	7.25271e-23	-0.164371	0.128084	1
ENSG00000273559.5	CWC25	933.461	0.671691	0.0667465	7.25271e-23	0.136423	0.0682092	1
ENSG00000260625.3	AC026471.2	35.4452	2.43592	0.242083	7.32139e-23	-0.35217	0.292034	1
ENSG00000185344.14	ATP6V0A2	1454.77	0.861099	0.0856619	8.09769e-23	0.118392	0.0868321	1
ENSG00000120149.9	MSX2	275.462	1.43433	0.142735	8.37385e-23	0.085856	0.149726	1
ENSG00000213762.12	ZNF134	1828.6	0.690754	0.06876	8.63313e-23	-0.00800094	0.0700642	1
ENSG00000111679.17	PTPN6	110.197	4.27795	0.425857	8.65824e-23	0.184703	0.441992	1
ENSG00000160282.14	FTCD	57.275	3.57662	0.356067	8.71747e-23	0.102677	0.385536	1
ENSG00000231256.8	CFAP97D1	35.5896	5.73551	0.571282	9.16762e-23	0.238643	0.649037	1
ENSG00000235033.7	DAAM2-AS1	32.9066	3.02247	0.301127	9.40091e-23	0.506099	0.341426	1
ENSG00000115421.13	PAPOLG	969.041	0.755872	0.0753235	9.60573e-23	-0.00515833	0.0773037	1
ENSG00000112149.10	CD83	98.5368	3.02088	0.301113	9.85277e-23	-0.00652363	0.315733	1
ENSG00000168152.13	THAP9	151.485	1.44859	0.14439	9.85277e-23	-0.0384787	0.155366	1
ENSG00000148677.6	ANKRD1	83.258	2.76541	0.275762	1.0272e-22	-0.506445	0.302746	1
ENSG00000163735.7	CXCL5	36.6637	3.94316	0.393278	1.04517e-22	0.288302	0.432683	1
ENSG00000287126.1	AC108488.3	74.4338	2.14316	0.213801	1.06891e-22	0.374996	0.230812	1
ENSG00000255046.1	AC069185.1	42.5571	2.44468	0.244079	1.16043e-22	0.0769889	0.276138	1
ENSG00000279227.1	AC009303.4	42.371	2.89508	0.289152	1.20296e-22	-0.322547	0.332692	1
ENSG00000197044.11	ZNF441	666.838	1.00315	0.100211	1.22624e-22	-0.0519516	0.103329	1
ENSG00000109618.12	SEPSECS	491.847	0.858553	0.0857895	1.25898e-22	-0.039498	0.0899357	1
ENSG00000188042.8	ARL4C	1228.63	1.39198	0.139098	1.26463e-22	0.272217	0.140096	1
ENSG00000261150.3	EPPK1	522.968	6.7965	0.679437	1.31662e-22	1.55575	0.683511	1
ENSG00000184857.8	TMEM186	261.368	1.22783	0.122747	1.31837e-22	-0.247404	0.130836	1
ENSG00000168488.18	ATXN2L	7313.32	0.671143	0.067105	1.33847e-22	0.0805268	0.0673134	1
ENSG00000091129.21	NRCAM	69.8847	3.77326	0.377324	1.35596e-22	0.245729	0.404471	1
ENSG00000254708.1	AL139174.1	52.0618	3.78562	0.378828	1.45378e-22	-0.242933	0.423423	1
ENSG00000112541.15	PDE10A	55.8383	3.61295	0.361668	1.50157e-22	0.0622135	0.395014	1
ENSG00000089234.16	BRAP	1621.74	0.633862	0.0634785	1.5648e-22	0.0292515	0.0646573	1
ENSG00000059769.20	DNAJC25	564.803	1.25924	0.126113	1.57134e-22	0.0803578	0.129126	1
ENSG00000239305.7	RNF103	1623.51	0.847886	0.0849638	1.66134e-22	0.032803	0.0861704	1
ENSG00000125144.13	MT1G	47.8984	5.23827	0.524927	1.66586e-22	-0.347254	0.606964	1
ENSG00000157423.18	HYDIN	48.5832	4.75327	0.476447	1.70749e-22	0.404125	0.510817	1
ENSG00000120889.13	TNFRSF10B	4766.43	0.844755	0.0846743	1.70749e-22	0.0142222	0.085062	1
ENSG00000171425.10	ZNF581	795.553	1.01724	0.10197	1.71677e-22	-0.0512931	0.104478	1
ENSG00000111859.17	NEDD9	550.271	1.76723	0.177168	1.73258e-22	-0.0949981	0.181047	1
ENSG00000259488.2	AC023355.2	96.5353	1.92318	0.192896	1.81801e-22	0.0515583	0.208575	1
ENSG00000243970.3	PPIEL	416.236	1.87258	0.187864	1.8595e-22	-0.000304168	0.191741	1
ENSG00000262155.2	LINC02175	118.513	1.71442	0.172066	1.93443e-22	-0.0264113	0.185184	1
ENSG00000128342.5	LIF	256.156	4.62286	0.464299	2.07487e-22	0.430036	0.470575	1
ENSG00000129911.9	KLF16	2069.13	1.31139	0.131724	2.09393e-22	0.0614255	0.132466	1
ENSG00000170049.9	KCNAB3	62.5986	2.00727	0.20166	2.1315e-22	-0.149364	0.227482	1
ENSG00000279689.1	AC022400.9	42.2498	2.45922	0.247085	2.14752e-22	-0.0361362	0.284421	1
ENSG00000156030.13	ELMSAN1	4080.01	0.73102	0.0734615	2.18617e-22	0.036867	0.0739114	1
ENSG00000165046.12	LETM2	256.864	1.87126	0.188086	2.2318e-22	0.0435764	0.193474	1
ENSG00000196338.12	NLGN3	41.1232	2.6544	0.266946	2.3544e-22	0.537835	0.29162	1
ENSG00000216775.3	AL109918.1	792.455	1.75583	0.176607	2.3912e-22	-0.0889742	0.179166	1
ENSG00000279415.1	AC099494.2	208.822	1.57822	0.15881	2.49115e-22	0.154254	0.166767	1
ENSG00000124225.16	PMEPA1	2037.34	1.57503	0.158495	2.49897e-22	0.075996	0.159467	1
ENSG00000214293.9	APTR	201.887	1.29971	0.130797	2.51204e-22	-0.0849317	0.141308	1
ENSG00000110851.12	PRDM4	2922.99	0.558634	0.0562221	2.5269e-22	0.0805802	0.056717	1
ENSG00000231969.2	MMADHC-DT	63.0404	1.99317	0.200681	2.63398e-22	-0.166663	0.229495	1
ENSG00000116679.16	IVNS1ABP	3232.99	0.756988	0.0762196	2.64094e-22	0.125227	0.0766688	1
ENSG00000100263.14	RHBDD3	782.486	1.12341	0.113161	2.75003e-22	-0.0680881	0.115618	1
ENSG00000253210.2	AC040970.1	73.0643	1.69332	0.170587	2.77827e-22	-0.327299	0.196196	1
ENSG00000090932.11	DLL3	37.9619	2.77601	0.279821	2.93877e-22	-0.362861	0.328397	1
ENSG00000128283.7	CDC42EP1	8133.26	1.06977	0.107845	2.9723e-22	0.106575	0.108164	1
ENSG00000154447.15	SH3RF1	5996.37	0.786687	0.0793416	3.09962e-22	-0.0205384	0.0796964	1
ENSG00000173575.22	CHD2	7410.62	1.16707	0.117752	3.22243e-22	0.327253	0.117912	1
ENSG00000167895.15	TMC8	49.8794	3.56207	0.359544	3.35213e-22	0.0725076	0.39203	1
ENSG00000285693.1	AP002381.2	63.5082	2.43889	0.246191	3.37442e-22	-0.281015	0.276496	1
ENSG00000176170.13	SPHK1	4815.02	1.3855	0.139876	3.41604e-22	0.138651	0.140204	1
ENSG00000269514.3	AC024257.3	57.6183	2.03622	0.205581	3.432e-22	-0.277697	0.235799	1
ENSG00000181016.9	LSMEM1	106.459	2.69675	0.272299	3.46619e-22	0.0400368	0.285659	1
ENSG00000176945.17	MUC20	91.5539	2.43855	0.246252	3.4982e-22	0.261417	0.259311	1
ENSG00000278743.1	AC087239.1	34.9861	3.46144	0.349678	3.62597e-22	-0.0165975	0.398927	1
ENSG00000164086.10	DUSP7	3225.6	0.914774	0.0924277	3.68716e-22	0.125241	0.0928742	1
ENSG00000267026.5	AL136084.2	38.3968	8.65184	0.874225	3.70747e-22	-1.41685	1.46626	1
ENSG00000259802.1	AC012640.4	54.5713	2.0754	0.209768	3.81146e-22	0.254011	0.2313	1
ENSG00000204758.8	AC008429.1	77.0887	1.87087	0.189318	4.27236e-22	0.176476	0.20623	1
ENSG00000165807.8	PPP1R36	57.0062	3.95634	0.40045	4.3751e-22	0.420205	0.427568	1
ENSG00000070371.16	CLTCL1	963.336	1.09864	0.111264	4.62105e-22	-0.0929828	0.113592	1
ENSG00000204438.11	GPANK1	643.554	0.973196	0.0985858	4.73982e-22	0.010348	0.101123	1
ENSG00000275457.1	AL117332.1	47.6058	2.14053	0.21685	4.76216e-22	-0.0790464	0.25154	1
ENSG00000165434.8	PGM2L1	992.058	0.971098	0.0984411	5.06415e-22	0.0604876	0.100143	1
ENSG00000182873.5	PRKCZ-AS1	114.16	2.05592	0.208414	5.06885e-22	0.248186	0.219372	1
ENSG00000228242.6	AC093495.1	46.4578	2.39783	0.24316	5.24531e-22	0.113126	0.270906	1
ENSG00000149781.12	FERMT3	203.915	2.248	0.227988	5.29035e-22	0.20447	0.233942	1
ENSG00000110076.19	NRXN2	106.974	2.77344	0.28134	5.40315e-22	0.0877647	0.294234	1
ENSG00000197976.12	AKAP17A	2138.99	1.13199	0.114847	5.48177e-22	0.070653	0.115641	1
ENSG00000283122.1	HYMAI	192.07	2.20541	0.223803	5.60001e-22	-0.0909268	0.232532	1
ENSG00000149658.18	YTHDF1	2689.82	0.455691	0.0462573	5.76765e-22	0.019553	0.0469148	1
ENSG00000158717.11	RNF166	702.979	1.51617	0.153933	5.86371e-22	0.0721834	0.156357	1
ENSG00000070761.8	CFAP20	1029.43	1.01686	0.103268	6.01921e-22	-0.0389179	0.105033	1
ENSG00000011295.16	TTC19	1106.39	0.654909	0.0665649	6.51075e-22	-0.00591237	0.0681297	1
ENSG00000221953.5	C1orf229	43.2826	2.48871	0.253005	6.63786e-22	0.0586437	0.285032	1
ENSG00000169018.6	FEM1B	4877.15	0.608824	0.061904	6.73914e-22	0.0557275	0.0622716	1
ENSG00000175697.10	GPR156	51.6114	1.95784	0.199117	6.89636e-22	-0.470443	0.23393	1
ENSG00000223969.6	AC002456.1	64.1551	3.00772	0.305999	7.12614e-22	0.232622	0.326617	1
ENSG00000234432.4	AC092171.3	106.598	2.39221	0.243526	7.55685e-22	0.175328	0.256528	1
ENSG00000115266.11	APC2	403.36	5.21034	0.530689	7.94525e-22	0.898237	0.534565	1
ENSG00000168256.18	NKIRAS2	1922.79	0.58891	0.0599829	7.94883e-22	0.0955456	0.0607264	1
ENSG00000180592.17	SKIDA1	246.638	1.356	0.138189	8.37284e-22	-0.135415	0.14603	1
ENSG00000184047.19	DIABLO	268.788	1.82301	0.185992	9.33595e-22	-0.0312579	0.19207	1
ENSG00000272172.1	AC138696.2	40.8262	2.46101	0.251105	9.40246e-22	0.0582633	0.284905	1
ENSG00000145703.16	IQGAP2	45.3789	4.48504	0.457764	9.679e-22	-0.154928	0.506529	1
ENSG00000269053.1	AC010319.3	37.8131	4.98647	0.50904	9.8566e-22	-0.125916	0.577111	1
ENSG00000130787.14	HIP1R	973.073	0.968167	0.0988363	9.86876e-22	-0.0378572	0.10057	1
ENSG00000145365.11	TIFA	336.74	1.35656	0.138562	1.04085e-21	0.0849927	0.143405	1
ENSG00000166246.14	C16orf71	43.0145	2.77571	0.283523	1.04172e-21	0.0621294	0.321934	1
ENSG00000286416.1	AL442067.3	52.0282	1.98677	0.202995	1.07058e-21	0.324309	0.225409	1
ENSG00000249661.1	TNRC18P1	114.956	1.82483	0.186478	1.08609e-21	-0.0628416	0.202646	1
ENSG00000165338.16	HECTD2	1147	0.814024	0.0832044	1.11027e-21	-0.0363579	0.0848733	1
ENSG00000241170.3	AP001992.1	85.1106	2.21372	0.226301	1.12317e-21	0.0398582	0.243549	1
ENSG00000129749.3	CHRNA10	150.944	2.34992	0.240268	1.14227e-21	0.345141	0.248106	1
ENSG00000241258.7	CRCP	2364.27	0.661003	0.0675925	1.15426e-21	0.0604394	0.0683267	1
ENSG00000269800.1	PLEKHA3P1	40.1634	7.68265	0.785802	1.18141e-21	0.628584	0.920885	1
ENSG00000255182.2	AC084125.2	81.4467	2.446	0.250409	1.28719e-21	0.41706	0.264609	1
ENSG00000240616.1	RPS6P25	33.621	3.14	0.321874	1.45533e-21	0.147905	0.363887	1
ENSG00000175984.15	DENND2C	472.618	1.31478	0.134893	1.58164e-21	0.0212031	0.138463	1
ENSG00000236753.7	MKLN1-AS	228.578	1.43239	0.147015	1.63737e-21	0.224714	0.152692	1
ENSG00000103061.13	SLC7A6OS	1099.99	0.675244	0.0693101	1.65019e-21	0.184391	0.0703043	1
ENSG00000278709.2	NKILA	50.2141	3.2511	0.333802	1.69475e-21	0.382511	0.366638	1
ENSG00000185267.10	CDNF	47.3315	2.33991	0.240412	1.80859e-21	-0.283227	0.278376	1
ENSG00000160469.17	BRSK1	410.371	0.992828	0.102037	1.85664e-21	0.0619816	0.106024	1
ENSG00000248677.2	LINC02102	38.639	3.50415	0.360551	2.0684e-21	0.316313	0.394534	1
ENSG00000136630.13	HLX	672.249	1.84978	0.190381	2.12266e-21	0.0253302	0.193333	1
ENSG00000287817.1	AL096701.4	38.739	2.78254	0.28639	2.12718e-21	0.311557	0.318831	1
ENSG00000137193.14	PIM1	324.575	1.68352	0.173289	2.14324e-21	0.117352	0.178569	1
ENSG00000275120.3	AC048382.5	44.9942	2.42768	0.24989	2.1443e-21	-0.0616397	0.283655	1
ENSG00000247092.7	SNHG10	254.047	1.40056	0.144177	2.16059e-21	0.0205446	0.150518	1
ENSG00000198718.13	TOGARAM1	1747.81	0.758427	0.0780881	2.19396e-21	0.0113338	0.0791766	1
ENSG00000287697.1	Z99127.4	42.6325	2.75872	0.284044	2.19596e-21	0.419637	0.308679	1
ENSG00000258057.6	BCDIN3D-AS1	41.2804	2.82336	0.29074	2.2242e-21	0.393787	0.31982	1
ENSG00000188368.9	PRR19	72.2633	2.07606	0.213835	2.27233e-21	-0.0543878	0.233622	1
ENSG00000146592.17	CREB5	563.197	0.896935	0.0924058	2.32154e-21	0.0526196	0.0960434	1
ENSG00000184986.11	TMEM121	151.395	1.65135	0.17014	2.33524e-21	-0.0919261	0.181328	1
ENSG00000214189.9	ZNF788P	186.272	1.80255	0.185878	2.53229e-21	-0.179655	0.196488	1
ENSG00000165943.5	MOAP1	683.082	0.962257	0.0992743	2.64623e-21	0.110037	0.101488	1
ENSG00000204519.11	ZNF551	565.081	1.53662	0.158701	2.92545e-21	0.0685821	0.161288	1
ENSG00000272933.1	AL391121.1	33.4877	2.56573	0.265136	3.08299e-21	0.154689	0.301808	1
ENSG00000149634.4	SPATA25	43.6575	2.18732	0.226036	3.08663e-21	-0.163605	0.262247	1
ENSG00000138685.15	FGF2	42785	1.8166	0.187822	3.23746e-21	0.0532555	0.187924	1
ENSG00000197301.7	HMGA2-AS1	48.382	3.30756	0.342036	3.29134e-21	-0.196066	0.376803	1
ENSG00000208028.1	MIR616	42.7233	4.45139	0.460624	3.50106e-21	0.236205	0.509031	1
ENSG00000137877.10	SPTBN5	175.849	2.87774	0.297995	3.73676e-21	0.495687	0.303992	1
ENSG00000184160.8	ADRA2C	81.5835	2.73063	0.282878	3.8803e-21	0.128855	0.306208	1
ENSG00000224934.5	AL391684.1	156.231	1.72073	0.178317	4.00185e-21	-0.0439297	0.188273	1
ENSG00000215251.4	FASTKD5	943.045	0.730425	0.0757147	4.10575e-21	-0.0449446	0.0777499	1
ENSG00000122824.11	NUDT10	31.953	3.03641	0.314799	4.16548e-21	-0.315789	0.381672	1
ENSG00000213638.6	ADAT3	197.623	1.1525	0.11949	4.17991e-21	0.107166	0.126925	1
ENSG00000184916.9	JAG2	51.5088	2.47708	0.256842	4.20934e-21	0.323777	0.277414	1
ENSG00000115875.19	SRSF7	3496.75	1.25728	0.130411	4.3493e-21	-0.0964469	0.130927	1
ENSG00000167874.7	TMEM88	31.4573	3.61798	0.375332	4.41289e-21	0.248984	0.430512	1
ENSG00000101126.18	ADNP	7656.69	0.608786	0.0631713	4.51069e-21	0.0230404	0.0633998	1
ENSG00000183779.7	ZNF703	4869.7	1.33659	0.138747	4.67543e-21	0.0517672	0.139114	1
ENSG00000255197.6	AC090559.1	67.0421	2.03914	0.211689	4.699e-21	0.176371	0.229327	1
ENSG00000173295.7	FAM86B3P	182.307	1.34768	0.139949	4.82998e-21	0.224995	0.146317	1
ENSG00000065361.15	ERBB3	74.8443	3.1301	0.325059	4.84931e-21	-0.481716	0.35065	1
ENSG00000250616.2	AC012645.1	45.2443	3.37494	0.35051	4.87565e-21	0.268111	0.380144	1
ENSG00000272455.1	AL391244.2	173.304	1.42202	0.147731	5.0143e-21	-0.111145	0.159374	1
ENSG00000224424.8	PRKAR2A-AS1	79.076	2.07074	0.215242	5.26879e-21	0.0838881	0.232746	1
ENSG00000260439.1	LMF1-AS1	50.215	3.63602	0.378123	5.50145e-21	0.0485902	0.414753	1
ENSG00000095587.9	TLL2	64.5769	1.94794	0.202577	5.508e-21	-0.0414712	0.225706	1
ENSG00000204305.14	AGER	166.07	1.35503	0.140922	5.52603e-21	0.100035	0.150033	1
ENSG00000214212.9	C19orf38	36.3775	3.85498	0.400948	5.56471e-21	0.0941559	0.446126	1
ENSG00000274425.1	AC114271.1	187.801	1.70099	0.176919	5.57047e-21	-0.0787035	0.186226	1
ENSG00000179941.9	BBS10	1036.72	0.836644	0.087101	6.07631e-21	-0.0281795	0.0888258	1
ENSG00000170390.16	DCLK2	1650.4	1.48501	0.154652	6.2661e-21	-0.0728443	0.156667	1
ENSG00000091536.19	MYO15A	55.6396	2.8125	0.29291	6.28186e-21	-0.178942	0.318913	1
ENSG00000205476.9	CCDC85C	1992.71	1.08104	0.112614	6.42689e-21	-0.0971213	0.113618	1
ENSG00000236671.9	PRKG1-AS1	133.264	1.47648	0.153839	6.5446e-21	-0.0955258	0.166269	1
ENSG00000287110.1	AC112484.5	56.0198	2.07878	0.216608	6.58034e-21	-0.0179668	0.243664	1
ENSG00000259346.2	AC105129.2	73.3856	10.1819	1.06143	6.86164e-21	1.3787	1.24232	1
ENSG00000138709.19	LARP1B	1241.62	0.818171	0.0852974	6.89693e-21	0.0939559	0.0865885	1
ENSG00000236144.8	TMEM147-AS1	458.494	1.46409	0.152727	7.27563e-21	-0.14967	0.156857	1
ENSG00000148400.12	NOTCH1	4971.76	0.673965	0.0703588	7.80767e-21	0.00249209	0.0707471	1
ENSG00000247121.7	AC009126.1	57.5283	1.92616	0.201108	7.89681e-21	-0.149522	0.227815	1
ENSG00000134905.17	CARS2	3547.9	1.04286	0.108906	8.04325e-21	0.0314541	0.109342	1
ENSG00000051108.15	HERPUD1	4387.31	0.911727	0.0953076	8.82023e-21	-0.0612755	0.0958178	1
ENSG00000100425.18	BRD1	3005.63	0.613239	0.0641099	8.87881e-21	-0.00641238	0.0647756	1
ENSG00000277715.1	AC079174.2	55.3536	1.97584	0.206597	9.01724e-21	-0.0878852	0.237801	1
ENSG00000185950.9	IRS2	7057.19	1.6866	0.176382	9.15018e-21	0.0717819	0.176608	1
ENSG00000008083.14	JARID2	1934.45	1.102	0.115302	9.56095e-21	0.170188	0.115993	1
ENSG00000245651.3	AC083805.1	31.8792	2.62596	0.274763	9.58712e-21	0.171687	0.310629	1
ENSG00000138942.16	RNF185	2421.74	0.581911	0.0608879	9.59115e-21	0.0432626	0.0615484	1
ENSG00000286288.1	AL109809.4	55.5055	2.8779	0.301146	9.64073e-21	0.0547903	0.329018	1
ENSG00000072401.15	UBE2D1	928.91	0.851052	0.0890584	9.67201e-21	0.0278257	0.0908825	1
ENSG00000169217.9	CD2BP2	2890.41	0.634579	0.06645	1.02731e-20	-0.0392	0.0671062	1
ENSG00000266962.2	AC067852.2	942.313	0.650076	0.0681341	1.11498e-20	0.0251997	0.0701592	1
ENSG00000174327.7	SLC16A13	134.999	2.29097	0.240248	1.17171e-20	-0.13496	0.251392	1
ENSG00000131015.5	ULBP2	510.384	1.14817	0.12047	1.22969e-20	-0.0644028	0.124147	1
ENSG00000171806.12	METTL18	205.106	1.51767	0.159383	1.33298e-20	0.0664983	0.167457	1
ENSG00000204599.14	TRIM39	403.402	0.904062	0.0949628	1.35706e-20	-0.0313379	0.0994718	1
ENSG00000102221.14	JADE3	750.548	0.61668	0.0647759	1.35706e-20	0.0481792	0.0670937	1
ENSG00000238109.1	AC004893.1	32.9532	7.29677	0.766505	1.36484e-20	1.94758	0.823828	1
ENSG00000256223.6	ZNF10	284.854	1.35405	0.142293	1.41013e-20	-0.126842	0.14923	1
ENSG00000180448.10	AC004151.1	115.943	3.70354	0.389234	1.42269e-20	0.386387	0.401253	1
ENSG00000185960.14	SHOX	548.019	1.31518	0.138289	1.48587e-20	-0.0685105	0.142178	1
ENSG00000284543.1	LINC01226	33.0234	8.43762	0.887492	1.53047e-20	-0.522256	1.35085	1
ENSG00000111644.8	ACRBP	32.5538	3.11159	0.327307	1.53858e-20	0.164679	0.365026	1
ENSG00000110274.16	CEP164	4128.39	0.890533	0.093717	1.60183e-20	0.0345092	0.0941626	1
ENSG00000179627.10	ZBTB42	281.076	1.06058	0.111675	1.68427e-20	0.0523186	0.116928	1
ENSG00000010818.10	HIVEP2	8735.95	0.733462	0.0772362	1.69393e-20	0.0903819	0.0774307	1
ENSG00000146587.18	RBAK	1477.43	1.0949	0.115371	1.79346e-20	0.141485	0.116437	1
ENSG00000253320.7	AZIN1-AS1	122.491	1.96143	0.206683	1.79599e-20	0.334655	0.216291	1
ENSG00000221890.4	NPTXR	576.745	1.91148	0.201461	1.82903e-20	0.067184	0.204205	1
ENSG00000183340.7	JRKL	1033.61	0.580744	0.0612099	1.83438e-20	-0.0120392	0.0631614	1
ENSG00000286169.1	AHRR	2902.83	0.818629	0.0863086	1.88397e-20	0.182957	0.0867388	1
ENSG00000120664.11	SPART-AS1	45.2588	2.17098	0.228895	1.88886e-20	-0.0692278	0.25946	1
ENSG00000168505.7	GBX2	85.3846	9.3505	0.985985	1.90931e-20	1.60246	1.07299	1
ENSG00000226835.3	ARHGAP29-AS1	34.3215	3.46101	0.365181	2.01926e-20	0.104163	0.408454	1
ENSG00000176896.8	TCEANC	136.476	1.44739	0.152928	2.28393e-20	0.0423442	0.164378	1
ENSG00000116017.11	ARID3A	1605.3	0.734994	0.0776646	2.30059e-20	0.109301	0.0785107	1
ENSG00000241135.6	LINC00881	32.8619	7.94134	0.839253	2.32865e-20	1.04623	0.98237	1
ENSG00000162396.6	PARS2	244.736	1.0323	0.109138	2.41066e-20	-0.0114392	0.116091	1
ENSG00000214248.2	AC010336.1	93.3272	2.0922	0.221227	2.44279e-20	-0.26575	0.239858	1
ENSG00000197696.10	NMB	211.777	1.60216	0.169414	2.44559e-20	0.0968552	0.175869	1
ENSG00000213513.3	IMPDH1P5	98.2574	2.02208	0.213829	2.4585e-20	-0.0796524	0.229231	1
ENSG00000181915.5	ADO	1919.36	0.62908	0.0665412	2.51607e-20	0.119871	0.0671975	1
ENSG00000213398.8	LCAT	496.284	1.38753	0.146773	2.52411e-20	0.224151	0.149386	1
ENSG00000285090.1	AC002074.1	98.4325	1.42233	0.15068	2.88579e-20	0.00335166	0.167538	1
ENSG00000172888.12	ZNF621	2912.45	0.600797	0.0636975	3.09374e-20	0.153552	0.0641151	1
ENSG00000245281.8	AC124242.1	43.2622	2.49854	0.264902	3.09437e-20	-0.044695	0.301232	1
ENSG00000163689.20	C3orf67	264.973	1.02902	0.109145	3.21068e-20	0.159877	0.11312	1
ENSG00000269176.2	AP001160.3	75.5606	2.37063	0.251496	3.26831e-20	0.0595199	0.268717	1
ENSG00000136720.7	HS6ST1	2028.76	0.535316	0.0568096	3.36598e-20	-0.0144196	0.0577766	1
ENSG00000287190.1	AC239799.2	93.1438	3.71593	0.394397	3.40251e-20	1.44093	0.4024	0.656579
ENSG00000007545.16	CRAMP1	1109.71	1.42254	0.151028	3.49039e-20	0.0888871	0.15246	1
ENSG00000123358.20	NR4A1	1137.71	2.75437	0.292486	3.55509e-20	-0.0178348	0.293504	1
ENSG00000285793.1	AC125232.2	50.4057	2.46071	0.261333	3.59022e-20	-0.310381	0.297736	1
ENSG00000152242.11	C18orf25	2603.78	0.534164	0.0567389	3.64272e-20	0.00383763	0.0574929	1
ENSG00000117525.14	F3	4311.51	1.81773	0.193124	3.71784e-20	0.223254	0.193613	1
ENSG00000134815.19	DHX34	1506.08	1.22086	0.129713	3.72459e-20	0.126655	0.130698	1
ENSG00000132003.9	ZSWIM4	536.896	1.27392	0.135411	3.87396e-20	0.204925	0.137715	1
ENSG00000122547.11	EEPD1	160.316	1.3164	0.139971	3.98681e-20	-0.0162402	0.150816	1
ENSG00000047936.10	ROS1	34.1492	3.11268	0.331062	4.0861e-20	0.0662334	0.391927	1
ENSG00000240859.3	AC093627.4	58.538	1.88434	0.200429	4.10619e-20	-0.00566599	0.223594	1
ENSG00000100628.12	ASB2	38.326	8.62194	0.918344	4.63598e-20	0.474088	1.16734	1
ENSG00000076555.15	ACACB	335.521	1.25226	0.133401	4.69537e-20	0.179368	0.13695	1
ENSG00000260912.1	AL158206.1	44.7878	2.1428	0.228437	5.0112e-20	-0.269092	0.261536	1
ENSG00000178502.6	KLHL11	1617.73	0.91111	0.0971388	5.04762e-20	-0.0432103	0.0983357	1
ENSG00000167962.14	ZNF598	3896.62	1.05305	0.112337	5.31412e-20	0.172438	0.112685	1
ENSG00000092929.11	UNC13D	47.0554	2.74107	0.292611	5.63342e-20	0.0570363	0.319713	1
ENSG00000147050.14	KDM6A	1741.42	0.682181	0.0728511	5.82459e-20	0.053041	0.0738472	1
ENSG00000275437.1	AL121832.3	93.3452	2.91114	0.310948	5.92808e-20	-0.00627794	0.3256	1
ENSG00000151151.6	IPMK	807.172	0.885206	0.0945597	5.97009e-20	0.0839134	0.0967337	1
ENSG00000183955.13	KMT5A	3308.49	0.491845	0.0525423	5.99029e-20	0.0744271	0.0529533	1
ENSG00000141505.12	ASGR1	81.5964	2.70164	0.288664	6.09308e-20	0.179603	0.304962	1
ENSG00000228889.7	UBAC2-AS1	54.5357	2.48531	0.265608	6.20867e-20	0.17874	0.289419	1
ENSG00000205097.6	FRG2	56.6373	11.6703	1.24727	6.22774e-20	1.02472	1.71521	1
ENSG00000175087.10	PDIK1L	317.466	0.951756	0.1018	6.66829e-20	0.0888907	0.106386	1
ENSG00000105369.10	CD79A	44.9749	3.54487	0.379194	6.71707e-20	0.118264	0.408549	1
ENSG00000282556.3	AC068733.3	33.5228	2.64551	0.282997	6.72938e-20	0.0980398	0.320625	1
ENSG00000260274.1	AC068338.2	76.5226	1.77637	0.190132	7.07146e-20	0.00593453	0.209909	1
ENSG00000213965.3	NUDT19	1095.34	0.604367	0.0647071	7.25817e-20	0.032098	0.066275	1
ENSG00000226808.3	LINC00840	67.4209	2.39869	0.256979	7.66459e-20	-0.288768	0.282816	1
ENSG00000279539.1	AC006486.2	48.2318	2.32831	0.249657	8.26681e-20	0.0767869	0.279047	1
ENSG00000225793.3	AL080250.1	46.3209	2.06583	0.221591	8.51985e-20	-0.126454	0.253767	1
ENSG00000283959.1	AP002851.1	47.0977	2.18866	0.23484	8.74326e-20	0.218679	0.260289	1
ENSG00000173598.14	NUDT4	3391.43	0.647771	0.0695117	8.81619e-20	0.0842387	0.0699804	1
ENSG00000197647.11	ZNF433	235.348	1.51766	0.162865	8.84348e-20	-0.00792274	0.17248	1
ENSG00000105219.10	CNTD2	42.4998	2.1547	0.231236	8.86449e-20	0.130962	0.25989	1
ENSG00000263843.1	AC022211.3	68.1972	2.38518	0.256025	9.0305e-20	-0.171069	0.279646	1
ENSG00000198870.8	STKLD1	31.8376	2.87277	0.308382	9.07313e-20	0.279529	0.348587	1
ENSG00000178773.15	CPNE7	1217.72	1.00562	0.10797	9.21177e-20	0.163139	0.108868	1
ENSG00000105227.15	PRX	539.545	1.80061	0.1934	9.52615e-20	-0.0477	0.197024	1
ENSG00000223834.5	AL161935.1	35.4055	3.14908	0.338407	9.93957e-20	0.0194629	0.376032	1
ENSG00000135439.11	AGAP2	43.4943	3.05182	0.328021	1.01111e-19	-0.0851201	0.36417	1
ENSG00000235081.1	AC245052.3	40.1496	5.25233	0.564576	1.01632e-19	0.0678114	0.622744	1
ENSG00000256894.1	AC022509.3	53.0082	2.82207	0.303419	1.03755e-19	0.0489081	0.329484	1
ENSG00000158805.12	ZNF276	1149.92	1.4141	0.152103	1.07647e-19	0.26276	0.153188	1
ENSG00000121964.14	GTDC1	807.41	0.777023	0.0835839	1.08211e-19	-0.0533	0.0859417	1
ENSG00000069696.7	DRD4	95.1154	2.95462	0.317867	1.09367e-19	0.376803	0.333867	1
ENSG00000268584.1	AC073389.1	47.8659	1.92602	0.207226	1.10172e-19	0.334697	0.229041	1
ENSG00000263412.1	AC004477.1	101.356	2.08142	0.223982	1.11664e-19	-0.016515	0.238108	1
ENSG00000106336.13	FBXO24	33.4445	2.79526	0.300902	1.15002e-19	-0.17961	0.343792	1
ENSG00000175820.4	CCDC168	92.8311	2.61964	0.282023	1.15857e-19	0.398555	0.293651	1
ENSG00000121417.14	ZNF211	631.129	0.945842	0.101973	1.31124e-19	0.0313502	0.104425	1
ENSG00000132481.7	TRIM47	257.496	1.51447	0.163531	1.49799e-19	0.380324	0.168988	1
ENSG00000174276.7	ZNHIT2	376.53	1.01611	0.109839	1.64541e-19	-0.0105868	0.113831	1
ENSG00000237596.7	AL138828.1	84.8581	3.44733	0.372686	1.65917e-19	-0.0743716	0.387923	1
ENSG00000214655.10	ZSWIM8	4433.82	0.780631	0.0844544	1.7631e-19	0.0489912	0.0848208	1
ENSG00000214783.9	POLR2J4	55.2837	1.99875	0.216354	1.84388e-19	0.085732	0.238734	1
ENSG00000159216.18	RUNX1	11438.1	0.93479	0.10123	1.91366e-19	0.00388581	0.101415	1
ENSG00000148187.18	MRRF	1372.39	0.536272	0.0581472	2.13159e-19	0.0106095	0.0593173	1
ENSG00000115963.13	RND3	27892	1.64957	0.178864	2.13397e-19	0.236967	0.178907	1
ENSG00000198205.6	ZXDA	307.463	0.822575	0.0892241	2.19841e-19	0.108642	0.0937497	1
ENSG00000131873.7	CHSY1	3608.48	0.900322	0.0977312	2.344e-19	0.0331465	0.0981798	1
ENSG00000261485.1	PAN3-AS1	80.5142	1.64617	0.178714	2.36486e-19	0.288713	0.194562	1
ENSG00000152137.6	HSPB8	1050.36	1.20159	0.130548	2.52088e-19	-0.0334394	0.131929	1
ENSG00000213889.10	PPM1N	40.842	3.49829	0.380227	2.60695e-19	-0.136064	0.421424	1
ENSG00000138835.22	RGS3	2336.73	1.07914	0.117295	2.6124e-19	0.0966649	0.11789	1
ENSG00000234290.2	AC116366.2	41.7715	4.28308	0.465557	2.61938e-19	0.0551812	0.505169	1
ENSG00000010318.21	PHF7	266.556	1.10463	0.120088	2.65158e-19	-0.109846	0.126288	1
ENSG00000095574.11	IKZF5	830.088	0.748458	0.081403	2.74762e-19	0.141015	0.0829727	1
ENSG00000176994.11	SMCR8	3540.6	0.79085	0.0860215	2.76833e-19	0.0128223	0.0864836	1
ENSG00000227036.8	LINC00511	791.036	2.0417	0.222119	2.81114e-19	-0.123052	0.223986	1
ENSG00000164741.15	DLC1	18472.4	1.10691	0.120439	2.84219e-19	0.0430337	0.120542	1
ENSG00000256812.2	CAPNS2	49.4184	2.66333	0.289819	2.86933e-19	0.46788	0.317393	1
ENSG00000172969.7	FRG2C	68.7958	10.0769	1.09664	2.88735e-19	-0.83634	1.60907	1
ENSG00000090339.9	ICAM1	144.608	1.9785	0.215476	3.0766e-19	0.139888	0.223155	1
ENSG00000154358.21	OBSCN	467.121	2.0089	0.218798	3.08843e-19	0.206471	0.22169	1
ENSG00000254615.3	AC027031.2	227.511	0.984443	0.107248	3.15506e-19	0.157735	0.112804	1
ENSG00000140839.11	CLEC18B	36.5677	3.54844	0.386634	3.19288e-19	0.767644	0.412483	1
ENSG00000287769.1	AL353748.3	108.117	2.10549	0.229473	3.26468e-19	0.151396	0.241564	1
ENSG00000244041.7	LINC01011	105.051	1.80076	0.196355	3.39881e-19	0.087419	0.211897	1
ENSG00000121297.8	TSHZ3	2780.15	0.670729	0.0731608	3.49414e-19	0.172318	0.0735537	1
ENSG00000099822.3	HCN2	672.538	1.35391	0.147726	3.58372e-19	0.00291778	0.150392	1
ENSG00000143303.12	RRNAD1	449.389	0.858626	0.0936907	3.60136e-19	0.0508779	0.0969948	1
ENSG00000171174.15	RBKS	86.7716	2.01197	0.219602	3.68726e-19	0.308554	0.233632	1
ENSG00000184185.10	KCNJ12	114.629	2.25295	0.24597	3.76875e-19	-0.0287829	0.262868	1
ENSG00000260910.1	LINC00565	703.453	2.42578	0.264893	3.83147e-19	1.12663	0.265707	0.168392
ENSG00000234998.1	AC244453.3	37.7988	3.75706	0.410361	3.90484e-19	-0.410805	0.462978	1
ENSG00000231811.3	AL159166.1	35.897	3.99862	0.436848	3.98204e-19	0.421162	0.468877	1
ENSG00000076864.19	RAP1GAP	43.0241	3.45641	0.377765	4.11653e-19	0.00203584	0.413033	1
ENSG00000185818.8	NAT8L	62.2535	2.895	0.316588	4.31431e-19	-0.228715	0.354061	1
ENSG00000278291.1	AL161772.1	44.011	2.43273	0.266325	4.72321e-19	0.368489	0.290109	1
ENSG00000286808.1	AC092338.3	58.587	2.18294	0.238984	4.7293e-19	0.474034	0.25577	1
ENSG00000169955.7	ZNF747	338.234	0.921461	0.100882	4.73739e-19	0.114546	0.104821	1
ENSG00000150637.9	CD226	151.361	1.68248	0.184213	4.76603e-19	0.0572557	0.194536	1
ENSG00000273008.1	AC010864.1	53.8282	2.24733	0.24607	4.78345e-19	-0.167321	0.274515	1
ENSG00000163138.19	PACRGL	839.905	1.20169	0.131673	5.07944e-19	0.00621812	0.133511	1
ENSG00000276805.2	AL133216.2	104.629	1.51241	0.165781	5.2377e-19	0.0236097	0.179094	1
ENSG00000109920.13	FNBP4	3883.54	0.508467	0.055768	5.50192e-19	0.0613654	0.0561116	1
ENSG00000134954.14	ETS1	6067.84	0.680147	0.074599	5.50761e-19	0.0449618	0.0749235	1
ENSG00000287686.1	AC062029.1	55.5739	1.8562	0.203601	5.53224e-19	-0.266907	0.230825	1
ENSG00000203668.2	CHML	1339.02	1.15319	0.126544	5.7325e-19	0.00440247	0.127766	1
ENSG00000280211.1	AC106886.5	40.9144	3.64393	0.399928	5.80379e-19	0.324655	0.43046	1
ENSG00000271344.1	AC018638.6	63.5801	2.33597	0.256387	5.81864e-19	0.49354	0.27149	1
ENSG00000184441.4	AP001062.1	197.11	1.63436	0.179408	5.88934e-19	0.230778	0.186015	1
ENSG00000253330.1	AC024451.2	51.9333	9.65436	1.05979	5.88982e-19	1.64284	1.21208	1
ENSG00000176971.4	FIBIN	329.751	1.27585	0.140066	5.93031e-19	0.0189741	0.145049	1
ENSG00000130653.16	PNPLA7	159.385	1.94273	0.213339	6.06855e-19	0.0759176	0.221753	1
ENSG00000105982.16	RNF32	43.3333	2.31096	0.253884	6.28873e-19	0.106708	0.286495	1
ENSG00000111305.19	GSG1	72.5835	1.62901	0.179014	6.43249e-19	-0.245225	0.201977	1
ENSG00000178381.12	ZFAND2A	719.892	1.05325	0.115744	6.43249e-19	0.293256	0.117301	1
ENSG00000184922.14	FMNL1	138.902	2.34295	0.257516	6.52222e-19	0.126613	0.267188	1
ENSG00000122641.11	INHBA	2024.42	2.47723	0.272288	6.54542e-19	0.176302	0.27288	1
ENSG00000160396.9	HIPK4	40.6387	3.43319	0.377528	6.77947e-19	0.382051	0.411633	1
ENSG00000165731.20	RET	37.2013	3.09177	0.340016	6.83071e-19	0.136559	0.373788	1
ENSG00000177842.12	ZNF620	60.363	2.23383	0.245791	7.12337e-19	-0.0673574	0.269671	1
ENSG00000144671.10	SLC22A14	46.2919	3.65119	0.401907	7.36091e-19	0.459019	0.425277	1
ENSG00000237499.7	WAKMAR2	98.9759	2.8767	0.316843	7.72896e-19	0.0100362	0.329773	1
ENSG00000273015.2	AC008124.1	642.76	1.12818	0.124317	8.03084e-19	0.0335778	0.12677	1
ENSG00000164136.17	IL15	280.122	1.02994	0.113509	8.1306e-19	-0.122686	0.120359	1
ENSG00000149016.16	TUT1	299.47	1.3245	0.146007	8.28957e-19	0.0630494	0.151002	1
ENSG00000173334.4	TRIB1	1174.48	2.45286	0.270416	8.34456e-19	0.437369	0.271208	1
ENSG00000177483.11	RBM44	33.8057	2.7156	0.299537	8.70079e-19	0.202058	0.336684	1
ENSG00000279602.1	AC109326.1	347.394	2.21045	0.243899	8.93859e-19	0.661412	0.246315	1
ENSG00000273391.1	AC083880.1	40.6381	2.99206	0.33021	9.09191e-19	0.164916	0.359306	1
ENSG00000250565.7	ATP6V1E2	249.346	0.873127	0.0963711	9.17629e-19	0.0446231	0.101963	1
ENSG00000118523.6	CCN2	24850.4	1.32812	0.146652	9.49086e-19	-0.0442569	0.14674	1
ENSG00000104043.14	ATP8B4	72.1051	2.2339	0.246688	9.54821e-19	0.145148	0.262522	1
ENSG00000152804.11	HHEX	37.2816	3.45248	0.381534	1.01344e-18	0.245913	0.417067	1
ENSG00000120696.9	KBTBD7	338.004	1.35708	0.150009	1.03356e-18	0.00387971	0.15434	1
ENSG00000274717.1	AL049757.2	72.1474	2.17367	0.240311	1.04604e-18	-0.341347	0.265895	1
ENSG00000158125.10	XDH	298.715	1.38668	0.153322	1.05512e-18	0.130917	0.156391	1
ENSG00000279821.1	AC145098.2	441.468	2.56247	0.283352	1.06317e-18	0.29119	0.287422	1
ENSG00000171295.13	ZNF440	834.635	0.905066	0.100102	1.08237e-18	-0.0740819	0.102236	1
ENSG00000076944.16	STXBP2	63.6613	2.34301	0.259182	1.09548e-18	-0.139112	0.282845	1
ENSG00000101146.13	RAE1	1706.11	0.576114	0.0637374	1.10623e-18	-0.0165242	0.0647806	1
ENSG00000235481.3	UBE2R2-AS1	34.1639	3.28913	0.36439	1.23766e-18	0.154379	0.404297	1
ENSG00000261008.7	LINC01572	173.655	1.79329	0.198753	1.27884e-18	-0.344971	0.208849	1
ENSG00000185920.16	PTCH1	676.586	1.1403	0.126394	1.28967e-18	-0.0917854	0.129558	1
ENSG00000163249.12	CCNYL1	1306.63	0.682092	0.0756219	1.31263e-18	0.0948146	0.0766927	1
ENSG00000176919.13	C8G	32.9911	3.77951	0.419224	1.36367e-18	0.666357	0.4521	1
ENSG00000135838.13	NPL	45.2682	2.46347	0.273402	1.42686e-18	0.0180808	0.302257	1
ENSG00000173276.14	ZBTB21	2118.38	0.710977	0.0789162	1.44152e-18	0.0237002	0.079647	1
ENSG00000187566.6	NHLRC1	145.54	0.989618	0.109862	1.45945e-18	0.179887	0.116848	1
ENSG00000267283.1	AC005306.1	57.0939	2.76916	0.307503	1.49167e-18	0.235278	0.331495	1
ENSG00000164053.21	ATRIP	728.781	1.25728	0.139666	1.5354e-18	-0.127815	0.141894	1
ENSG00000279266.1	AC068860.1	58.2149	2.33545	0.259441	1.53779e-18	-0.0579299	0.280455	1
ENSG00000248015.7	AC005329.1	50.7975	2.62489	0.291756	1.6083e-18	-0.158125	0.321262	1
ENSG00000179698.14	WDR97	89.7131	3.44299	0.38299	1.71533e-18	0.398815	0.397547	1
ENSG00000121671.12	CRY2	1531.33	0.502877	0.0559423	1.72258e-18	-0.015786	0.0570904	1
ENSG00000127666.9	TICAM1	1215.21	0.684737	0.0761757	1.7262e-18	0.095328	0.0772226	1
ENSG00000273542.1	H4C12	57.4072	2.29098	0.254939	1.76489e-18	0.00154088	0.276176	1
ENSG00000177125.5	ZBTB34	930.996	1.08229	0.120507	1.8493e-18	0.141796	0.121935	1
ENSG00000234719.9	NPIPB2	76.0074	1.52653	0.170017	1.8896e-18	0.219955	0.184163	1
ENSG00000171940.13	ZNF217	6463.85	0.484893	0.0540096	1.90306e-18	-0.00366088	0.0542948	1
ENSG00000148288.13	GBGT1	145.839	2.10505	0.234491	1.91677e-18	0.00602748	0.244265	1
ENSG00000077458.13	FAM76B	669.13	0.980095	0.109181	1.92113e-18	0.0712065	0.111367	1
ENSG00000279873.2	LINC01126	44.7684	2.26805	0.252711	1.95251e-18	0.281737	0.279969	1
ENSG00000272146.6	ARF4-AS1	48.0228	2.18163	0.243085	1.95328e-18	0.162184	0.267254	1
ENSG00000146576.13	C7orf26	1064.47	0.705917	0.078677	1.99656e-18	0.0870741	0.0800113	1
ENSG00000163623.9	NKX6-1	33.643	4.09167	0.456082	2.01374e-18	-0.331474	0.525939	1
ENSG00000255224.1	AC109322.1	75.137	2.00648	0.223672	2.02586e-18	-0.0691031	0.244342	1
ENSG00000248980.1	AC019163.1	32.894	2.63482	0.293792	2.0676e-18	0.369256	0.329475	1
ENSG00000174740.8	PABPC5	112.739	1.50392	0.16772	2.09498e-18	0.0762545	0.181655	1
ENSG00000136490.9	LIMD2	361.194	1.00649	0.112252	2.10306e-18	0.125495	0.116196	1
ENSG00000270175.1	AC023509.3	38.1168	2.37229	0.26459	2.11078e-18	0.311804	0.292523	1
ENSG00000288156.1	AC104530.1	36.1273	4.97998	0.55548	2.12408e-18	-0.00143827	0.617274	1
ENSG00000219607.3	PPP1R3G	181.995	1.20957	0.134934	2.14226e-18	0.0714233	0.143436	1
ENSG00000272031.3	ANKRD34A	325.401	1.68162	0.187638	2.18255e-18	-0.0557097	0.19177	1
ENSG00000255150.2	EID3	529.064	1.81548	0.202618	2.21941e-18	0.0444485	0.205493	1
ENSG00000246339.6	EXTL3-AS1	43.7718	2.40996	0.269074	2.29184e-18	-0.281366	0.303213	1
ENSG00000131849.12	ZNF132	569.131	1.35544	0.15143	2.4063e-18	0.000826105	0.153894	1
ENSG00000136738.15	STAM	2816.97	0.697608	0.0779815	2.51901e-18	0.028285	0.0786181	1
ENSG00000110697.13	PITPNM1	2680.81	0.662405	0.0740517	2.53264e-18	0.0143494	0.0746649	1
ENSG00000184497.13	TMEM255B	89.3118	1.56136	0.174638	2.63936e-18	0.351438	0.185681	1
ENSG00000112658.8	SRF	2961.96	0.897156	0.100359	2.66391e-18	0.0942273	0.100841	1
ENSG00000177595.18	PIDD1	863.57	1.07346	0.120109	2.71341e-18	0.0985947	0.121679	1
ENSG00000162461.8	SLC25A34	101.576	2.16623	0.242554	2.87406e-18	0.351673	0.25262	1
ENSG00000280587.1	LINC01348	32.862	4.58893	0.51386	2.8884e-18	-0.585427	0.593043	1
ENSG00000137337.15	MDC1	2822.35	1.18737	0.13298	2.92115e-18	-0.0672534	0.133534	1
ENSG00000146826.17	MAP11	1035.58	0.893285	0.100077	2.9991e-18	0.0231458	0.101613	1
ENSG00000179841.8	AKAP5	65.0753	2.15409	0.241349	3.01924e-18	-0.3251	0.266465	1
ENSG00000249846.7	LINC02021	47.5568	2.14931	0.240901	3.10498e-18	0.0317423	0.269726	1
ENSG00000176681.14	LRRC37A	89.0066	1.59674	0.179023	3.18237e-18	0.434515	0.189147	1
ENSG00000197323.12	TRIM33	2887.23	0.503608	0.0564877	3.28856e-18	0.066197	0.056942	1
ENSG00000160741.17	CRTC2	1754.46	0.700715	0.0786028	3.30845e-18	0.13293	0.079347	1
ENSG00000279692.1	AC110285.6	43.1673	2.8998	0.325509	3.49021e-18	-0.227995	0.369496	1
ENSG00000167487.12	KLHL26	380.708	1.10563	0.124161	3.60629e-18	-0.072353	0.128671	1
ENSG00000237840.6	FAM21FP	77.4596	1.71658	0.192815	3.6724e-18	0.169555	0.207196	1
ENSG00000083635.8	NUFIP1	625.563	0.809376	0.090925	3.70945e-18	0.0246499	0.0934102	1
ENSG00000102897.10	LYRM1	756.714	0.99688	0.112	3.73421e-18	0.0714823	0.114152	1
ENSG00000269937.1	AC093525.7	111.48	2.23938	0.251682	3.83638e-18	0.530382	0.260665	1
ENSG00000178996.14	SNX18	3990.33	0.647018	0.0727281	3.8783e-18	0.119002	0.0731007	1
ENSG00000010072.16	SPRTN	719.712	0.579116	0.0651155	3.97151e-18	0.0107373	0.0672726	1
ENSG00000110218.9	PANX1	1185.84	0.642105	0.0722183	4.05866e-18	0.166063	0.0732587	1
ENSG00000143199.18	ADCY10	52.6707	2.73793	0.308356	4.51326e-18	-0.22989	0.334358	1
ENSG00000158691.14	ZSCAN12	366.906	0.794456	0.0894955	4.5947e-18	0.0797872	0.0929579	1
ENSG00000197140.15	ADAM32	186.853	1.40741	0.158656	4.85596e-18	0.00530312	0.16607	1
ENSG00000007376.8	RPUSD1	1450.09	0.910007	0.102609	4.94628e-18	0.152829	0.103514	1
ENSG00000169495.5	HTRA4	42.4196	2.30368	0.259763	4.95885e-18	0.0077321	0.294141	1
ENSG00000174844.14	DNAH12	74.3843	3.16188	0.356727	5.17146e-18	0.00817588	0.371874	1
ENSG00000272870.3	SAP30-DT	57.4872	1.84484	0.208203	5.30213e-18	-0.0898121	0.236447	1
ENSG00000101605.12	MYOM1	36.6452	2.30672	0.260415	5.43649e-18	0.378765	0.287833	1
ENSG00000227456.9	LINC00310	89.6605	2.25936	0.255106	5.49704e-18	0.0570284	0.268963	1
ENSG00000273137.1	AL022328.2	46.3647	3.80178	0.429491	5.72813e-18	0.739738	0.455984	1
ENSG00000282885.2	AL627171.4	49.683	3.31167	0.374154	5.76491e-18	0.346821	0.398314	1
ENSG00000100099.20	HPS4	1601.55	0.444873	0.0502749	5.87894e-18	0.0405893	0.0511288	1
ENSG00000138030.13	KHK	50.4899	2.81481	0.318135	5.92596e-18	0.0804237	0.348285	1
ENSG00000160999.10	SH2B2	121.479	1.49319	0.16887	6.22531e-18	0.020855	0.180957	1
ENSG00000070770.9	CSNK2A2	4887.73	0.563461	0.063732	6.28514e-18	0.101365	0.0640122	1
ENSG00000256092.2	SBNO1-AS1	46.6735	2.46312	0.278639	6.35463e-18	-0.280901	0.314918	1
ENSG00000168811.7	IL12A	128.553	1.8318	0.207395	6.78848e-18	0.509043	0.215308	1
ENSG00000181788.4	SIAH2	1667.3	0.609418	0.0689986	6.7909e-18	0.112055	0.0698791	1
ENSG00000197461.13	PDGFA	439.118	1.89656	0.214757	6.8578e-18	-0.0392662	0.218931	1
ENSG00000167549.18	CORO6	247.15	1.01941	0.115439	6.88518e-18	-0.0283595	0.121096	1
ENSG00000099994.11	SUSD2	68.3323	4.03029	0.456513	7.02351e-18	0.256668	0.47782	1
ENSG00000235863.4	B3GALT4	121.857	2.06404	0.233895	7.24116e-18	-0.140133	0.244919	1
ENSG00000078487.17	ZCWPW1	101.669	1.67819	0.190239	7.43916e-18	0.398171	0.200721	1
ENSG00000244578.1	LINC01391	82.1053	1.91002	0.216525	7.4563e-18	0.139263	0.233602	1
ENSG00000255458.7	AC108471.3	36.1136	2.24016	0.254009	7.59003e-18	0.0213935	0.289736	1
ENSG00000092969.12	TGFB2	223.377	2.88384	0.327034	7.65614e-18	0.30597	0.33844	1
ENSG00000173114.13	LRRN3	62.1319	2.4885	0.282338	7.94354e-18	-0.335204	0.315002	1
ENSG00000180901.11	KCTD2	1684.23	0.483165	0.0548215	7.97468e-18	0.0206794	0.055684	1
ENSG00000138050.15	THUMPD2	483.43	0.891271	0.101192	8.38411e-18	0.112162	0.103727	1
ENSG00000272081.1	AC008972.2	36.3397	2.45181	0.278398	8.44672e-18	0.275765	0.307678	1
ENSG00000105821.15	DNAJC2	1283.93	0.554994	0.0630194	8.45163e-18	-0.0158009	0.0644072	1
ENSG00000197768.10	STPG3	40.518	8.72203	0.990738	8.68604e-18	0.485173	1.22404	1
ENSG00000254017.1	IGHEP2	49.1716	2.25037	0.255687	8.86209e-18	-0.232504	0.286631	1
ENSG00000130203.10	APOE	59.2397	2.57451	0.292532	8.89572e-18	0.0986348	0.312922	1
ENSG00000086544.3	ITPKC	1385.12	1.02862	0.116907	9.05862e-18	0.0148139	0.118218	1
ENSG00000136932.14	TRMO	391.283	0.861012	0.0978824	9.23276e-18	0.063947	0.10159	1
ENSG00000232656.8	IDI2-AS1	61.4192	3.50211	0.398851	1.06169e-17	-0.22228	0.424448	1
ENSG00000125386.15	FAM193A	3308.13	0.522471	0.0595858	1.18066e-17	0.0987727	0.0599568	1
ENSG00000103154.9	NECAB2	41.109	4.44902	0.507563	1.21026e-17	-0.233272	0.563202	1
ENSG00000064547.14	LPAR2	142.836	1.65088	0.188386	1.23313e-17	0.196583	0.196544	1
ENSG00000286940.1	AL645933.4	41.3735	1.97894	0.225862	1.25011e-17	0.176631	0.254501	1
ENSG00000167483.18	NIBAN3	53.5429	2.48337	0.283631	1.31769e-17	0.146146	0.306443	1
ENSG00000170166.6	HOXD4	324.033	1.03403	0.118162	1.37211e-17	0.132217	0.122505	1
ENSG00000083814.13	ZNF671	396.754	0.960221	0.109727	1.37211e-17	-0.0559533	0.113811	1
ENSG00000112715.23	VEGFA	5094.43	1.67024	0.190942	1.41611e-17	0.218518	0.191245	1
ENSG00000260317.1	AC009812.4	38.1127	2.59945	0.297244	1.44346e-17	0.284549	0.3337	1
ENSG00000273619.1	AL121832.2	131.624	1.50032	0.171575	1.45309e-17	0.00297622	0.182866	1
ENSG00000272168.8	CASC15	40.0763	2.16579	0.247803	1.50784e-17	0.0256193	0.280742	1
ENSG00000070759.17	TESK2	91.3035	1.73878	0.198961	1.51656e-17	0.109914	0.213837	1
ENSG00000106012.18	IQCE	2153.2	0.92765	0.106154	1.52352e-17	0.1666	0.106687	1
ENSG00000258535.1	AL079307.1	65.1774	8.13966	0.93152	1.53204e-17	0.265784	1.06007	1
ENSG00000130522.6	JUND	4933.8	0.968801	0.110941	1.60689e-17	0.193941	0.111231	1
ENSG00000204052.4	LRRC73	91.9814	2.02499	0.231892	1.60787e-17	-0.0968335	0.249245	1
ENSG00000204237.5	OXLD1	575.99	0.693503	0.079448	1.65734e-17	-0.0227352	0.082173	1
ENSG00000181894.15	ZNF329	911.814	0.600679	0.0688318	1.6892e-17	0.0708164	0.0703296	1
ENSG00000142675.18	CNKSR1	39.6948	3.65333	0.41867	1.69929e-17	0.539425	0.450045	1
ENSG00000167565.13	SERTAD3	1233.49	0.62978	0.0722025	1.75404e-17	0.0597204	0.0735021	1
ENSG00000273768.1	RNVU1-29	221.094	2.85844	0.327745	1.76671e-17	1.06589	0.330792	1
ENSG00000123700.5	KCNJ2	426.522	2.71598	0.311416	1.76848e-17	0.531595	0.313605	1
ENSG00000165891.16	E2F7	3670.05	1.75776	0.201567	1.78264e-17	0.223642	0.201828	1
ENSG00000110756.18	HPS5	2328.05	0.622656	0.0714399	1.85587e-17	-0.0197286	0.0721778	1
ENSG00000050820.17	BCAR1	9042.55	0.648	0.0743631	1.88412e-17	0.0521932	0.0745263	1
ENSG00000169876.14	MUC17	62.7806	10.844	1.24486	1.9347e-17	1.54917	1.49616	1
ENSG00000261251.1	Z97055.2	40.7093	2.09467	0.240541	1.98262e-17	-0.11205	0.273416	1
ENSG00000175048.17	ZDHHC14	630.213	0.794248	0.0912427	2.04114e-17	0.216636	0.0929056	1
ENSG00000287979.1	AC253572.2	60.3692	2.65153	0.30461	2.04269e-17	0.948461	0.316948	1
ENSG00000260219.2	CD2BP2-DT	33.308	2.71233	0.311666	2.07678e-17	0.0298003	0.352792	1
ENSG00000174718.12	RESF1	1869.43	0.673158	0.0774023	2.18513e-17	0.146235	0.0779667	1
ENSG00000087152.15	ATXN7L3	3603.71	0.662182	0.0761901	2.29462e-17	-0.0226467	0.0766554	1
ENSG00000100290.3	BIK	32.3975	10.8444	1.24782	2.30402e-17	0	1.71532	1
ENSG00000188659.9	SAXO2	38.8562	2.26506	0.260643	2.31074e-17	0.0490158	0.294208	1
ENSG00000178695.6	KCTD12	2291.81	1.34648	0.154943	2.31315e-17	0.104247	0.15543	1
ENSG00000105732.13	ZNF574	1634.61	0.850809	0.0979349	2.36677e-17	-0.0142994	0.0989531	1
ENSG00000226823.1	SUGT1P1	69.6099	1.62654	0.187282	2.41869e-17	-0.0401741	0.210318	1
ENSG00000258920.1	FOXN3-AS1	35.7754	2.26283	0.260594	2.45209e-17	0.011176	0.296342	1
ENSG00000070404.10	FSTL3	2603.96	1.40096	0.161428	2.55554e-17	-0.0995924	0.162375	1
ENSG00000143507.18	DUSP10	2062.66	1.25471	0.14462	2.61529e-17	0.125933	0.145365	1
ENSG00000229808.1	AL391825.1	65.2284	2.14389	0.247311	2.77909e-17	-0.050261	0.270726	1
ENSG00000079432.7	CIC	8458.32	0.472318	0.0545097	2.87558e-17	0.0808576	0.0546522	1
ENSG00000250519.7	AP002784.1	67.9665	2.19341	0.253169	2.89972e-17	0.16158	0.273632	1
ENSG00000167968.13	DNASE1L2	57.4471	2.32675	0.268612	2.94068e-17	0.241088	0.292204	1
ENSG00000234608.8	MAPKAPK5-AS1	379.571	0.900043	0.103911	2.95121e-17	0.017351	0.108393	1
ENSG00000161249.21	DMKN	72.6689	2.18731	0.252541	2.96139e-17	-0.200817	0.271962	1
ENSG00000242265.5	PEG10	8724.22	1.88469	0.217718	3.08176e-17	0.139524	0.218012	1
ENSG00000113108.19	APBB3	429.68	1.05738	0.1222	3.17693e-17	0.0165113	0.125744	1
ENSG00000245060.8	LINC00847	391.732	0.916636	0.105948	3.20676e-17	-0.0183434	0.109867	1
ENSG00000168569.8	TMEM223	371.359	1.35414	0.156524	3.21936e-17	0.091924	0.15972	1
ENSG00000254858.10	MPV17L2	384.423	0.809812	0.0936141	3.23944e-17	-0.0301923	0.097705	1
ENSG00000197063.11	MAFG	2575.18	1.04734	0.121205	3.51506e-17	0.105352	0.12172	1
ENSG00000174871.11	CNIH2	74.9195	2.14148	0.24783	3.51778e-17	0.151085	0.264913	1
ENSG00000140548.10	ZNF710	1887.78	0.720855	0.0834278	3.53122e-17	0.0975805	0.0842513	1
ENSG00000183579.16	ZNRF3	618.57	0.660079	0.0763966	3.53791e-17	0.0437767	0.0787222	1
ENSG00000125388.20	GRK4	585.302	0.888109	0.102866	3.73982e-17	-0.039559	0.105703	1
ENSG00000155542.12	SETD9	199.225	1.25018	0.144976	4.088e-17	0.0243078	0.152438	1
ENSG00000158792.16	SPATA2L	389.55	1.1678	0.135432	4.1083e-17	0.202039	0.138249	1
ENSG00000088340.16	FER1L4	189.978	1.74258	0.202187	4.25367e-17	0.19104	0.208377	1
ENSG00000084093.17	REST	5911.96	0.536538	0.0622669	4.32286e-17	0.00403199	0.0625407	1
ENSG00000223403.6	MEG9	1069.46	1.41185	0.163869	4.35937e-17	0.143401	0.165052	1
ENSG00000183655.13	KLHL25	457.074	1.36548	0.158507	4.39972e-17	-0.0718557	0.162468	1
ENSG00000261342.1	AC006538.1	93.8	2.47101	0.287222	4.85426e-17	0.477122	0.299838	1
ENSG00000182541.18	LIMK2	1811.5	0.860748	0.100077	4.94751e-17	-0.184808	0.101432	1
ENSG00000274922.1	AL139384.1	33.8673	2.39533	0.278518	4.97189e-17	0.0214568	0.315607	1
ENSG00000235090.1	RPL7L1P3	44.0317	3.98747	0.46402	5.27205e-17	0.256627	0.495675	1
ENSG00000141568.21	FOXK2	4224.42	0.581943	0.0677249	5.29563e-17	0.100477	0.0680049	1
ENSG00000148832.16	PAOX	65.4569	1.77424	0.206528	5.38474e-17	-0.141149	0.230682	1
ENSG00000169926.11	KLF13	3589.88	0.522943	0.0608928	5.51826e-17	0.0427219	0.0612718	1
ENSG00000108830.10	RND2	41.4063	2.45271	0.285679	5.63272e-17	0.0135536	0.319733	1
[truncated: 3,939 more rows]

## Sheet: Supplementary Table 2
Ensembl ID	Gene name	Mean counts	HiA (100 nM anti-N1)			LoA (5 nM anti-N1)
			L2FC	Standard error	padj	L2FC	Standard error	padj
ENSG00000281469.1	AC019226.1	37.9215	-2.52585	0.372803	4.95025e-11	-0.265566	0.266888	1
ENSG00000269895.1	AP000654.1	51.945	-2.48026	0.349849	5.77464e-12	-0.193936	0.245096	1
ENSG00000198975.2	MIRLET7A2	88.5433	-2.47602	0.292407	1.50623e-16	-0.0318874	0.233738	1
ENSG00000141469.18	SLC14A1	159.698	-2.39684	0.407192	1.26123e-08	-0.00815888	0.390647	1
ENSG00000207994.1	MIR100	49.3612	-2.33868	0.330332	6.17987e-12	-0.0499309	0.246537	1
ENSG00000259571.2	BLID	350.105	-2.29561	0.221425	3.40703e-24	-0.0237671	0.206326	1
ENSG00000241404.7	EGFL8	37.279	-2.24082	0.39585	4.54163e-08	-0.467241	0.335219	1
ENSG00000265735.2	RN7SL5P	86125.8	-2.21892	0.590326	0.000327253	-0.150066	0.590304	1
ENSG00000231440.1	AL358176.4	91.1657	-2.2071	0.388235	3.97073e-08	-0.107314	0.355436	1
ENSG00000207563.1	MIR23B	51.252	-2.19998	0.363037	4.55022e-09	-0.165034	0.279368	1
ENSG00000010278.14	CD9	1116.6	-2.13013	0.139726	6.72141e-51	-0.154648	0.135018	1
ENSG00000252960.1	RN7SKP258	55.3692	-2.08975	0.285478	1.12654e-12	0.275771	0.19722	1
ENSG00000255423.1	EBLN2	137.131	-2.08849	0.191618	1.30876e-26	-0.0565198	0.150304	1
ENSG00000237903.1	AC004000.1	42.6776	-2.05892	0.381731	1.95182e-07	0.496613	0.291798	1
ENSG00000124479.11	NDP	37.2303	-2.03448	0.733245	0.00860788	0.153663	0.705538	1
ENSG00000288235.1	FAM106C	32.5202	-2.02127	0.52092	0.000205429	-0.255092	0.466522	1
ENSG00000276115.1	AC026356.2	155.911	-2.00711	0.214581	6.40594e-20	-0.130559	0.179916	1
ENSG00000280061.1	AC011504.1	212.165	-1.99414	0.199913	1.73077e-22	-0.110098	0.178051	1
ENSG00000237162.1	AC007098.2	32.2005	-1.97577	0.42256	6.98473e-06	-0.0159576	0.345347	1
ENSG00000278893.1	AC010533.1	151.107	-1.97575	0.224991	1.05346e-17	-0.103619	0.19384	1
ENSG00000279356.1	AC007610.6	73.2477	-1.9587	0.26372	5.19592e-13	0.0113371	0.210455	1
ENSG00000279555.1	AC091181.1	52.3883	-1.9401	0.289997	8.70307e-11	-0.183298	0.226687	1
ENSG00000185432.12	METTL7A	347.712	-1.93933	0.287227	5.78112e-11	-0.121574	0.277797	1
ENSG00000277130.1	AC073569.3	141.791	-1.93483	0.229895	2.312e-16	-0.0245437	0.193287	1
ENSG00000261291.1	AC007906.1	37.8296	-1.93461	0.334214	2.21305e-08	-0.143146	0.250699	1
ENSG00000203872.7	C6orf163	109.416	-1.90517	0.186309	1.42775e-23	-0.143542	0.144649	1
ENSG00000270661.1	Z99289.2	93.9894	-1.88685	0.242589	3.77514e-14	-0.192587	0.201932	1
ENSG00000226014.1	AL358176.2	42.9471	-1.87892	0.325866	2.51838e-08	-0.0539345	0.268009	1
ENSG00000265713.1	AC023389.3	68.8072	-1.87417	0.26128	3.21411e-12	-0.215936	0.210942	1
ENSG00000281195.1	AC007878.1	307.583	-1.87127	0.152115	1.45476e-33	-0.226887	0.134816	1
ENSG00000113368.12	LMNB1	2547.82	-1.86173	0.21236	1.19625e-17	-0.297672	0.210924	1
ENSG00000287262.1	AC021148.3	33.633	-1.85495	0.343714	1.92005e-07	-0.22617	0.272441	1
ENSG00000254154.8	CRYZL2P-SEC16B	44.1933	-1.85265	0.293769	1.01285e-09	-0.128902	0.231898	1
ENSG00000170271.11	FAXDC2	446.914	-1.8512	0.227236	2.09459e-15	-0.0956124	0.218777	1
ENSG00000227486.2	AL050309.1	94.7502	-1.84605	0.197481	6.73695e-20	-0.266152	0.152662	1
ENSG00000212128.2	TAS2R13	47.946	-1.84302	0.295879	1.63639e-09	-0.113207	0.234239	1
ENSG00000279759.1	AC118344.4	451.891	-1.82954	0.160007	3.72033e-29	0.00547605	0.148877	1
ENSG00000201217.1	AC026347.1	40.9568	-1.82217	0.356626	8.54551e-07	0.0605499	0.290703	1
ENSG00000256019.1	TAS2R63P	35.0247	-1.81851	0.3866	6.14102e-06	-0.384424	0.342616	1
ENSG00000184933.5	OR6A2	37.5752	-1.81746	0.347745	4.69609e-07	0.188756	0.278731	1
ENSG00000279281.1	AC015883.1	36.4789	-1.81726	0.345607	3.97912e-07	-0.125242	0.277422	1
ENSG00000168497.5	CAVIN2	338.942	-1.81211	0.25159	2.60752e-12	-0.125259	0.242034	1
ENSG00000267374.2	MIR924HG	119.187	-1.81073	0.27227	1.12909e-10	-0.173293	0.250492	1
ENSG00000266302.6	AC098850.3	47.5301	-1.80921	0.370525	2.62482e-06	-0.146412	0.320536	1
ENSG00000265727.2	RN7SL648P	159.348	-1.80858	0.272851	1.30397e-10	-0.162842	0.252153	1
ENSG00000212124.2	TAS2R19	102.07	-1.8001	0.239484	2.69393e-13	-0.334507	0.209956	1
ENSG00000274995.1	AC013564.1	88.9232	-1.7992	0.27757	3.36601e-10	-0.331058	0.242819	1
ENSG00000250569.1	NTAN1P2	65.475	-1.79915	0.245366	1.03062e-12	-0.0186933	0.190106	1
ENSG00000256533.1	AP002373.2	58.1926	-1.79744	0.30363	1.03842e-08	-0.143864	0.26119	1
ENSG00000270108.1	AL049840.7	212.598	-1.78136	0.227874	2.78962e-14	0.019646	0.209285	1
ENSG00000271208.1	Z99289.3	39.7417	-1.77722	0.364787	2.76625e-06	-0.019219	0.298853	1
ENSG00000256188.3	TAS2R30	103.823	-1.76838	0.204669	3.53719e-17	0.0554199	0.163601	1
ENSG00000254577.1	AC087276.2	32.6568	-1.75504	0.354714	1.91281e-06	-0.0997355	0.285418	1
ENSG00000249669.10	CARMN	3307.1	-1.75491	0.244094	2.86147e-12	0.0528551	0.242725	1
ENSG00000256436.1	TAS2R31	101.635	-1.75447	0.229444	1.01931e-13	-0.169576	0.197128	1
ENSG00000179750.16	APOBEC3B	356.368	-1.74116	0.240351	1.94028e-12	-0.215861	0.232532	1
ENSG00000237550.5	AC243919.1	31.6676	-1.74111	0.397246	2.60069e-05	-0.267879	0.326066	1
ENSG00000087842.11	PIR	76.818	-1.73697	0.302701	2.94705e-08	-0.103319	0.275877	1
ENSG00000260586.2	AC064799.2	50.8426	-1.72636	0.385967	1.74796e-05	-0.215184	0.357435	1
ENSG00000254556.1	AF131215.2	30.4099	-1.72611	0.496956	0.000925133	-0.115062	0.447033	1
ENSG00000256973.1	AC053513.2	38.3953	-1.7176	0.315549	1.49531e-07	-0.144351	0.248578	1
ENSG00000164035.10	EMCN	51.5176	-1.71751	0.597819	0.00645071	-0.283001	0.579775	1
ENSG00000254463.1	PPIAP41	69.9944	-1.70731	0.246629	1.82961e-11	0.00805582	0.198645	1
ENSG00000251666.1	ZNF346-IT1	34.4187	-1.70722	0.351245	2.92279e-06	-0.267444	0.298795	1
ENSG00000272754.1	AL133245.1	33.773	-1.70383	0.350654	2.94296e-06	0.121158	0.2739	1
ENSG00000251194.2	AL133330.1	389.409	-1.70153	0.129647	4.87414e-38	-0.0876752	0.115461	1
ENSG00000276600.5	RAB7B	726.417	-1.69124	0.158725	1.74087e-25	-0.0946367	0.151904	1
ENSG00000162645.13	GBP2	671.09	-1.68635	0.250631	6.75809e-11	-0.0353079	0.245948	1
ENSG00000237280.1	AL136982.3	56.9367	-1.68612	0.312297	1.8961e-07	-0.409628	0.281842	1
ENSG00000115392.11	FANCL	367.282	-1.67783	0.148817	2.21442e-28	-0.171015	0.136687	1
ENSG00000256682.2	AC006518.2	31.1377	-1.67543	0.348397	3.73991e-06	0.0869813	0.274928	1
ENSG00000224895.1	VPS26BP1	48.4362	-1.67462	0.348814	3.88646e-06	-0.334085	0.307896	1
ENSG00000251562.8	MALAT1	682803	-1.67403	0.131604	8.31041e-36	-0.0763829	0.131594	1
ENSG00000280037.1	AC092653.2	34.9803	-1.66557	0.330695	1.23162e-06	-0.110165	0.273154	1
ENSG00000287569.1	AL078587.2	37.2993	-1.6621	0.359253	8.74713e-06	-0.266473	0.306181	1
ENSG00000279589.1	AC079416.3	37.4536	-1.65989	0.335186	1.87297e-06	-0.177586	0.273751	1
ENSG00000255374.3	TAS2R43	67.2618	-1.65859	0.272297	3.784e-09	-0.052754	0.23395	1
ENSG00000207864.3	MIR27B	70.8508	-1.65112	0.254841	3.42493e-10	-0.0626646	0.205458	1
ENSG00000207870.1	MIR221	202.266	-1.6482	0.163904	7.81317e-23	0.00958353	0.137536	1
ENSG00000196139.14	AKR1C3	132.171	-1.64734	0.290587	4.34169e-08	0.0308817	0.273215	1
ENSG00000256712.1	AC134349.1	61.6998	-1.64376	0.300824	1.33461e-07	-0.0616501	0.262026	1
ENSG00000188933.16	USP32P1	106.702	-1.64024	0.372355	2.36074e-05	-0.23003	0.355217	1
ENSG00000272338.2	AC067838.1	41.8628	-1.6367	0.274639	8.24078e-09	-0.262959	0.22218	1
ENSG00000277152.1	AC110048.2	399.023	-1.63406	0.222157	8.75429e-13	-0.0529901	0.214709	1
ENSG00000270157.1	AC004918.5	54.1973	-1.62527	0.252155	4.24198e-10	-0.229486	0.208448	1
ENSG00000231307.1	RPS3P2	32.9856	-1.61984	0.330587	2.41629e-06	-0.161919	0.27612	1
ENSG00000244218.3	RN7SL81P	63.2768	-1.61584	0.310072	5.07466e-07	0.0607754	0.272584	1
ENSG00000013297.11	CLDN11	2311	-1.61439	0.619555	0.0138204	0.0559684	0.618962	1
ENSG00000239415.1	AP001469.3	46.29	-1.60927	0.320175	1.29541e-06	-0.0853684	0.268749	1
ENSG00000207044.1	RNU6-1226P	37.818	-1.60655	0.361943	2.03527e-05	0.323277	0.295502	1
ENSG00000253284.2	AC092828.1	212.986	-1.59994	0.167696	1.11889e-20	-0.157264	0.152104	1
ENSG00000124575.6	H1-3	3911.42	-1.59659	0.278187	2.93025e-08	-0.122032	0.277667	1
ENSG00000259946.1	BX005019.1	86.1605	-1.59532	0.253406	1.08314e-09	0.386797	0.218431	1
ENSG00000261326.4	LINC01355	568.044	-1.59532	0.206001	4.87102e-14	-0.0309535	0.200367	1
ENSG00000212125.2	TAS2R15P	77.4654	-1.59441	0.24712	4.07194e-10	-0.331457	0.217578	1
ENSG00000102575.13	ACP5	63.1903	-1.58937	0.571332	0.00842633	-0.0341825	0.558069	1
ENSG00000284946.1	AC068831.8	188.469	-1.58881	0.230376	2.18655e-11	-0.267366	0.21782	1
ENSG00000207971.1	MIR125B1	282.92	-1.58795	0.186255	9.29496e-17	-0.0129723	0.172377	1
ENSG00000221184.1	AL513534.2	47.2918	-1.58748	0.315175	1.23033e-06	0.22858	0.248611	1
ENSG00000233602.1	ERI3-IT1	45.8707	-1.58747	0.339796	7.11128e-06	-0.114852	0.29689	1
ENSG00000256325.1	AC025423.1	96.9723	-1.58327	0.302847	4.65877e-07	-0.0712181	0.287103	1
ENSG00000200502.1	AL512604.1	34.4717	-1.58226	0.334805	5.53143e-06	-0.397007	0.282542	1
ENSG00000256274.1	TAS2R64P	81.8178	-1.56946	0.254408	2.36144e-09	0.0488209	0.220264	1
ENSG00000253476.1	AC091185.1	50.0473	-1.56653	0.317537	2.0527e-06	-0.352934	0.27865	1
ENSG00000199005.4	MIR370	88.1948	-1.56478	0.219759	4.64968e-12	0.039866	0.185495	1
ENSG00000234913.1	AC016027.2	34.6975	-1.56414	0.481527	0.00199499	-0.053931	0.445113	1
ENSG00000196611.5	MMP1	86459.3	-1.56046	0.469748	0.00156063	0.167535	0.469738	1
ENSG00000278112.1	AC145423.3	46.81	-1.55943	0.357731	2.88065e-05	-0.0862696	0.315815	1
ENSG00000240463.1	RPS19P3	31.9457	-1.55527	0.352543	2.29404e-05	-0.0276592	0.275367	1
ENSG00000279432.1	AC015799.1	296.603	-1.55485	0.190296	1.72223e-15	-0.246446	0.17969	1
ENSG00000136531.17	SCN2A	35.5535	-1.55106	0.550784	0.00762871	0.0994524	0.516675	1
ENSG00000274115.1	MIR6081	54.1029	-1.54905	0.342094	1.36778e-05	-0.235799	0.302337	1
ENSG00000253414.3	AC124067.2	51.2408	-1.54806	0.272045	3.85181e-08	-0.0239594	0.222241	1
ENSG00000237827.1	RPS15AP29	32.2979	-1.5455	0.341733	1.40249e-05	0.178641	0.274012	1
ENSG00000119899.13	SLC17A5	1093.51	-1.54265	0.124761	6.7541e-34	-0.0279445	0.120859	1
ENSG00000241889.1	AC079944.2	34.1838	-1.53973	0.321951	4.2457e-06	0.303296	0.253135	1
ENSG00000207561.1	MIR635	49.052	-1.53813	0.264416	1.88009e-08	-0.400695	0.228577	1
ENSG00000278886.1	AC087821.1	71.5712	-1.52433	0.25551	7.93911e-09	-0.136187	0.215342	1
ENSG00000279616.1	AL096817.1	30.1028	-1.518	0.360739	5.47535e-05	0.285893	0.293742	1
ENSG00000162745.10	OLFML2B	1449.94	-1.51595	0.214974	7.51965e-12	-0.039952	0.213131	1
ENSG00000271533.1	Z83843.1	730.852	-1.51165	0.142803	3.60203e-25	-0.0432637	0.135952	1
ENSG00000278897.1	AC020951.1	137.018	-1.50647	0.191404	1.85057e-14	-0.203243	0.169196	1
ENSG00000280269.1	AP000577.2	32.8176	-1.50112	0.351784	4.26863e-05	-0.271765	0.301255	1
ENSG00000269189.1	AL445223.1	67.6214	-1.50057	0.267943	6.36277e-08	-0.0756376	0.231003	1
ENSG00000203709.12	MIR29B2CHG	547.624	-1.4994	0.138558	3.00945e-26	-0.153453	0.130459	1
ENSG00000268521.1	VN1R83P	46.9821	-1.49917	0.284657	3.80897e-07	0.146856	0.235797	1
ENSG00000264112.1	AC015813.1	740.65	-1.49829	0.127256	7.6217e-31	-0.0282683	0.120471	1
ENSG00000111801.16	BTN3A3	507.228	-1.4972	0.219022	3.29721e-11	0.078251	0.213375	1
ENSG00000256981.1	AC134349.2	80.4693	-1.49197	0.217243	2.65685e-11	-0.0819826	0.185071	1
ENSG00000118898.16	PPL	154.089	-1.48872	0.371419	0.00012423	0.280119	0.35929	1
ENSG00000126787.13	DLGAP5	2346.87	-1.4812	0.206112	2.92616e-12	-0.210927	0.204989	1
ENSG00000226761.3	TAS2R46	46.2529	-1.48075	0.273066	1.66954e-07	-0.0794928	0.224779	1
ENSG00000255837.1	TAS2R20	58.2838	-1.47998	0.240243	2.49025e-09	0.100394	0.191752	1
ENSG00000255893.1	AP000786.1	32.2621	-1.47962	0.356377	6.90598e-05	-0.201211	0.307862	1
ENSG00000248483.7	POU5F2	200.912	-1.47806	0.175393	2.11025e-16	0.0296864	0.156578	1
ENSG00000163611.11	SPICE1	132.814	-1.4768	0.165717	3.39732e-18	-0.0500543	0.137809	1
ENSG00000134343.14	ANO3	252.425	-1.47618	0.192333	8.23846e-14	0.00503225	0.183514	1
ENSG00000260197.1	AC010889.1	46.0765	-1.4742	0.296591	1.7102e-06	-0.181586	0.256556	1
ENSG00000274093.1	AC009032.1	97.7935	-1.47258	0.220503	9.40354e-11	-0.1001	0.18884	1
ENSG00000262265.2	AC002558.3	137.974	-1.46735	0.231823	8.78613e-10	-0.194815	0.216594	1
ENSG00000229657.2	AL391822.1	217.042	-1.46671	0.220658	1.15478e-10	-0.0615736	0.206244	1
ENSG00000199942.1	SNORD114-19	47.807	-1.46184	0.288294	1.03829e-06	-0.322724	0.252136	1
ENSG00000148344.11	PTGES	864.974	-1.46068	0.228467	5.89601e-10	0.238679	0.225833	1
ENSG00000171435.14	KSR2	138.679	-1.45521	0.310164	6.49349e-06	-0.0289276	0.302281	1
ENSG00000241975.1	ELOCP19	32.2248	-1.4546	0.328284	2.10765e-05	0.0324701	0.268654	1
ENSG00000188153.13	COL4A5	187.408	-1.45377	0.369517	0.000166498	-0.0440507	0.362046	1
ENSG00000141338.14	ABCA8	46.0526	-1.45193	0.497206	0.00560854	-0.0930105	0.469824	1
ENSG00000203647.2	AC106827.2	52.2753	-1.44915	0.343007	5.0988e-05	-0.0787618	0.312595	1
ENSG00000273448.1	AC006480.3	39.8829	-1.44913	0.274706	3.6429e-07	0.124245	0.218105	1
ENSG00000270048.1	AC068790.4	40.5207	-1.44424	0.286884	1.24588e-06	-0.129992	0.237369	1
ENSG00000276916.1	AL442125.2	35.2538	-1.4426	0.308155	6.80969e-06	-0.489203	0.270262	1
ENSG00000199390.1	SNORD114-7	90.7584	-1.44218	0.224407	4.78478e-10	-0.116672	0.197592	1
ENSG00000228065.11	LINC01515	202.816	-1.44183	0.16583	2.22767e-17	-0.253507	0.152077	1
ENSG00000164308.17	ERAP2	2120.01	-1.43381	0.207642	2.06146e-11	0.0636497	0.206631	1
ENSG00000277840.1	AC026368.1	34.7552	-1.43237	0.327187	2.65868e-05	-0.221674	0.283029	1
ENSG00000066427.24	ATXN3	1236.79	-1.43233	0.100956	2.95042e-44	-0.0483466	0.0962098	1
ENSG00000144063.4	MALL	1687.97	-1.42908	0.350738	9.50039e-05	-0.037292	0.35004	1
ENSG00000248734.2	AC008906.1	75.189	-1.42828	0.220639	3.54762e-10	0.123487	0.1866	1
ENSG00000178075.20	GRAMD1C	295.108	-1.42642	0.275127	5.81677e-07	-0.100334	0.269449	1
ENSG00000196743.9	GM2A	1955.2	-1.42305	0.120162	3.4064e-31	-0.0810648	0.118168	1
ENSG00000169239.13	CA5B	1003.1	-1.415	0.221713	6.32863e-10	-0.0393565	0.219207	1
ENSG00000125148.7	MT2A	26600.8	-1.41482	0.160445	7.65732e-18	0.00731508	0.16033	1
ENSG00000214357.9	NEURL1B	906.683	-1.41393	0.220861	5.59195e-10	-0.241393	0.218563	1
ENSG00000219507.4	FTH1P8	37.5626	-1.40876	0.319623	2.33437e-05	-0.211904	0.270404	1
ENSG00000220515.2	PGAM1P10	70.3005	-1.40556	0.2314	4.18721e-09	-0.227724	0.203788	1
ENSG00000156869.13	FRRS1	99.4141	-1.403	0.255483	1.1528e-07	-0.101627	0.236553	1
ENSG00000279425.1	AC092279.3	136.085	-1.4014	0.188481	4.90293e-13	-0.0266831	0.167516	1
ENSG00000271862.1	AC104118.1	91.9954	-1.40032	0.187619	3.98096e-13	0.0946734	0.152167	1
ENSG00000235313.1	HM13-IT1	60.809	-1.39996	0.361213	0.000209011	-0.296574	0.338765	1
ENSG00000188921.14	HACD4	707.579	-1.39983	0.255643	1.25441e-07	-0.00568146	0.252866	1
ENSG00000151632.17	AKR1C2	190.88	-1.39937	0.138679	5.52797e-23	0.0372365	0.12018	1
ENSG00000213540.3	AL359504.1	42.2893	-1.39729	0.295581	5.49836e-06	0.265574	0.235811	1
ENSG00000251023.1	AC114980.1	40.3113	-1.39563	0.295309	5.53073e-06	0.138	0.241313	1
ENSG00000154262.13	ABCA6	171.605	-1.3938	0.406652	0.00108806	0.205746	0.399971	1
ENSG00000100342.20	APOL1	103.553	-1.39322	0.362242	0.000234417	0.149175	0.349926	1
ENSG00000170006.12	TMEM154	882.417	-1.39193	0.210817	1.54411e-10	0.0746178	0.208406	1
ENSG00000152760.10	TCTEX1D1	92.6307	-1.39134	0.18999	1.10166e-12	-0.153413	0.161636	1
ENSG00000041353.10	RAB27B	397.424	-1.39065	0.467871	0.0047869	0.301984	0.465289	1
ENSG00000249140.1	PRDX2P3	30.4154	-1.3885	0.465886	0.00467399	-0.0809011	0.428331	1
ENSG00000272374.1	Z97832.2	124.372	-1.38676	0.227677	3.78857e-09	0.0311998	0.204093	1
ENSG00000287695.1	AC008625.1	66.4275	-1.38377	0.279579	1.89674e-06	-0.265701	0.253745	1
ENSG00000235703.6	LINC00894	344.326	-1.38309	0.151196	4.18757e-19	-0.14445	0.141448	1
ENSG00000165821.12	SALL2	247.265	-1.38299	0.199129	1.5687e-11	-0.168274	0.18824	1
ENSG00000230300.1	STARD13-IT1	56.9864	-1.3826	0.316953	2.84482e-05	-0.137076	0.287591	1
ENSG00000259932.1	AC051619.6	84.9997	-1.3791	0.472935	0.0056776	-0.771763	0.464322	1
ENSG00000272980.4	Z94721.2	34.148	-1.37903	0.429555	0.0022581	-0.100578	0.38983	1
ENSG00000229543.1	AC010163.1	34.3947	-1.37823	0.324747	4.70342e-05	-0.226958	0.273287	1
ENSG00000207741.1	MIR590	41.2021	-1.37309	0.296234	8.40964e-06	-0.184301	0.253435	1
ENSG00000231697.3	NANOGP5	69.4252	-1.37124	0.259383	3.43263e-07	-0.16026	0.230105	1
ENSG00000147099.21	HDAC8	750.17	-1.37022	0.133513	9.85677e-24	0.012973	0.12828	1
ENSG00000248858.7	AC104211.1	43.0905	-1.36431	0.278524	2.4348e-06	0.0342158	0.226408	1
ENSG00000231906.1	AC016397.1	91.1331	-1.36381	0.217402	1.2451e-09	-0.00597075	0.195411	1
ENSG00000273245.1	AC092653.1	29.8059	-1.36195	0.312418	2.87884e-05	-0.224329	0.266289	1
ENSG00000102699.6	PARP4	5332.28	-1.3609	0.153016	3.96661e-18	0.0415583	0.152435	1
ENSG00000196154.12	S100A4	10689.5	-1.35996	0.34034	0.000130415	-0.0258976	0.340212	1
ENSG00000229692.3	SOS1-IT1	118.806	-1.35966	0.197304	2.26806e-11	-0.134384	0.173143	1
ENSG00000162944.11	RFTN2	152.217	-1.35934	0.376001	0.000556435	-0.0213339	0.366817	1
ENSG00000145861.9	C1QTNF2	131.51	-1.35827	0.267546	1.0066e-06	-0.231496	0.256929	1
ENSG00000129048.7	ACKR4	456.684	-1.35826	0.470455	0.00618891	0.200858	0.468368	1
ENSG00000197580.13	BCO2	31.4622	-1.35445	0.35682	0.000284396	-0.345853	0.329378	1
ENSG00000242193.11	CRYZL2P	401.367	-1.34984	0.140786	7.17367e-21	-0.031262	0.132734	1
ENSG00000143198.13	MGST3	2800.31	-1.34782	0.205422	2.01927e-10	-0.0138895	0.204576	1
ENSG00000102362.15	SYTL4	224.409	-1.34308	0.173894	5.69395e-14	-0.0779511	0.161725	1
ENSG00000248682.1	ARHGAP22-IT1	112.126	-1.33716	0.21835	3.10945e-09	-0.00930776	0.201639	1
ENSG00000134769.21	DTNA	267.744	-1.33693	0.178664	3.45504e-13	0.0486796	0.168388	1
ENSG00000149968.12	MMP3	11735.4	-1.33569	0.401629	0.00154094	0.149176	0.401542	1
ENSG00000266573.6	AC018697.1	61.3886	-1.33157	0.371077	0.000613257	-0.0860698	0.345146	1
ENSG00000198934.5	MAGEE1	240.745	-1.33045	0.128404	3.61877e-24	-0.139369	0.11361	1
ENSG00000088035.18	ALG6	322.709	-1.32985	0.154408	4.478e-17	0.00622009	0.144668	1
ENSG00000127362.2	TAS2R3	47.8674	-1.32435	0.306933	3.48548e-05	-0.106258	0.275499	1
ENSG00000250280.2	AC026124.1	425.315	-1.32138	0.12043	5.97573e-27	0.0336232	0.109657	1
ENSG00000221852.5	KRTAP1-5	1862.82	-1.3207	0.178938	7.29918e-13	0.0929722	0.177288	1
ENSG00000252317.1	AL513342.1	43.6853	-1.31939	0.321493	8.42233e-05	0.403382	0.265938	1
ENSG00000250950.1	AC093752.2	40.0491	-1.31785	0.288553	1.14757e-05	-0.07834	0.240144	1
ENSG00000228768.3	AC003101.1	132.527	-1.31736	0.221295	8.56631e-09	-0.0437257	0.204776	1
ENSG00000273018.6	FAM106A	51.0828	-1.31708	0.411629	0.00233819	0.0663973	0.383861	1
ENSG00000243244.6	STON1	690.604	-1.31664	0.167152	1.76289e-14	-0.109726	0.162654	1
ENSG00000274421.1	AL162390.2	56.7195	-1.31636	0.265487	1.81817e-06	-0.0653524	0.233455	1
ENSG00000197013.10	ZNF429	311.297	-1.31584	0.118887	2.12999e-27	-0.145946	0.105622	1
ENSG00000103485.19	QPRT	84.6872	-1.31516	0.324762	0.000105205	-0.118474	0.310333	1
ENSG00000233844.1	KCNQ5-IT1	386.279	-1.31408	0.156553	2.77824e-16	-0.00901557	0.149273	1
ENSG00000229276.1	REV3L-IT1	49.4133	-1.31394	0.291141	1.46334e-05	-0.107669	0.253207	1
ENSG00000177054.14	ZDHHC13	502.694	-1.31148	0.131277	1.49433e-22	-0.0653236	0.124332	1
ENSG00000144354.14	CDCA7	304.596	-1.31053	0.272489	3.73056e-06	-0.0952704	0.267664	1
ENSG00000273449.1	AC093788.1	33.7377	-1.30992	0.334282	0.000177058	0.268001	0.277662	1
ENSG00000116652.6	DLEU2L	42.236	-1.30901	0.292543	1.73492e-05	-0.176728	0.253302	1
ENSG00000048342.16	CC2D2A	1054.04	-1.3048	0.107459	9.8983e-33	-0.0218744	0.103353	1
ENSG00000273373.1	AL355488.1	128.908	-1.30238	0.272429	4.28332e-06	-0.30482	0.260737	1
ENSG00000231887.7	PRH1	137.798	-1.30104	0.169629	8.56498e-14	0.0653502	0.145564	1
ENSG00000135437.9	RDH5	113.572	-1.30095	0.177694	1.1173e-12	-0.185279	0.157152	1
ENSG00000280434.1	AL031595.3	279.238	-1.29876	0.204635	7.89305e-10	-0.104774	0.195921	1
ENSG00000241319.1	SETP6	42.8711	-1.29736	0.35129	0.000417459	-0.0696439	0.319657	1
ENSG00000250722.6	SELENOP	143.387	-1.29606	0.510769	0.0166081	-0.169827	0.503288	1
ENSG00000248698.6	LINC01085	216.224	-1.29528	0.30696	5.20831e-05	-0.0481963	0.29983	1
ENSG00000279591.1	AC002044.2	57.0695	-1.29364	0.305945	5.02622e-05	-0.153904	0.278084	1
ENSG00000161048.11	NAPEPLD	731.614	-1.29356	0.146997	8.96316e-18	-0.108411	0.14177	1
ENSG00000113805.8	CNTN3	2463.06	-1.2931	0.155699	5.76496e-16	-0.026024	0.154292	1
ENSG00000200651.1	AC111170.1	44.774	-1.28925	0.329996	0.000185392	0.142676	0.293046	1
ENSG00000279801.1	AC111170.4	205.343	-1.28902	0.292646	2.36404e-05	-0.15931	0.285332	1
ENSG00000003436.16	TFPI	2965.21	-1.28833	0.204577	1.07e-09	-0.00514858	0.203872	1
ENSG00000122707.12	RECK	8126.31	-1.28769	0.134758	9.71954e-21	-0.0515642	0.134308	1
ENSG00000267281.2	ATF7-NPFF	38.2459	-1.28764	0.329756	0.000186915	0.298706	0.271338	1
ENSG00000279439.1	AC105114.1	33.312	-1.28547	0.370613	0.00094117	-0.0372028	0.319241	1
ENSG00000154511.12	DIPK1A	1196.58	-1.28516	0.13522	1.57411e-20	-0.014241	0.13161	1
ENSG00000273703.1	H2BC14	1661.19	-1.28494	0.220387	1.74462e-08	-0.135196	0.219341	1
ENSG00000204131.9	NHSL2	2346.16	-1.28392	0.165455	4.3261e-14	-0.0373308	0.164294	1
ENSG00000244509.4	APOBEC3C	2706.31	-1.28386	0.122948	1.58648e-24	0.0108775	0.121473	1
ENSG00000229992.1	HMGB3P9	38.9138	-1.28227	0.305966	5.87804e-05	-0.232236	0.269887	1
ENSG00000108984.15	MAP2K6	111.987	-1.27723	0.220892	2.2948e-08	-0.096073	0.199073	1
ENSG00000108950.12	FAM20A	282.961	-1.27685	0.473174	0.010691	0.118961	0.469373	1
ENSG00000173258.13	ZNF483	145.676	-1.27651	0.144073	5.32839e-18	0.0113619	0.12158	1
ENSG00000251364.7	AC107884.1	97.8476	-1.27533	0.263778	3.30271e-06	-0.153529	0.247149	1
ENSG00000170439.7	METTL7B	81.7664	-1.27252	0.216677	1.36492e-08	-0.0197574	0.190425	1
ENSG00000106605.11	BLVRA	757.157	-1.27185	0.172324	7.30839e-13	-0.0891004	0.168839	1
ENSG00000121691.7	CAT	1564.51	-1.26988	0.161541	1.99281e-14	-0.0501116	0.159736	1
ENSG00000279500.1	AC108704.2	104.722	-1.26565	0.220829	3.06169e-08	0.0169835	0.200058	1
ENSG00000243107.1	AC000120.2	92.2228	-1.2629	0.23279	1.64924e-07	-0.193357	0.212496	1
ENSG00000272983.1	AL117339.4	87.2105	-1.26249	0.246997	8.47006e-07	-0.13444	0.22437	1
ENSG00000273340.1	MICE	41.0631	-1.26212	0.31272	0.000111132	-0.157415	0.280925	1
ENSG00000000971.16	CFH	924.3	-1.26192	0.361389	0.000865999	0.0348379	0.359778	1
ENSG00000136783.10	NIPSNAP3A	803.061	-1.26103	0.15117	4.27518e-16	0.00986592	0.146956	1
ENSG00000130988.13	RGN	77.9841	-1.26015	0.322194	0.000182327	-0.00525827	0.302757	1
ENSG00000204650.14	LINC02210	445.011	-1.26003	0.0999151	3.24797e-35	-0.161867	0.0898164	1
ENSG00000153132.13	CLGN	50.8801	-1.25923	0.523081	0.0233128	-0.310546	0.512273	1
ENSG00000221063.3	MIR1296	30.1109	-1.25698	0.350567	0.000619661	-0.334585	0.312888	1
ENSG00000102349.18	KLF8	68.0058	-1.2542	0.247892	1.09872e-06	-0.00314206	0.215047	1
ENSG00000260549.1	MT1L	211.586	-1.25346	0.168834	5.31291e-13	-0.053351	0.158645	1
ENSG00000258337.1	AC130895.1	76.9065	-1.25218	0.31337	0.000130415	-0.195955	0.294482	1
ENSG00000267682.1	AC016590.2	62.063	-1.25135	0.276738	1.40719e-05	0.0396647	0.249202	1
ENSG00000133835.16	HSD17B4	2232.91	-1.25133	0.0867586	1.07978e-45	-0.100499	0.0844976	1
ENSG00000095059.16	DHPS	106.804	-1.25101	0.220679	4.34317e-08	0.0905646	0.200302	1
ENSG00000274422.1	AC245060.5	88.4918	-1.25084	0.230272	1.58937e-07	-0.0279652	0.208798	1
ENSG00000279235.1	AC011944.2	59.4338	-1.2508	0.244499	8.27707e-07	0.00569689	0.208937	1
ENSG00000182628.13	SKA2	1565.22	-1.24918	0.172348	1.88919e-12	-0.0502671	0.170522	1
ENSG00000133138.20	TBC1D8B	986.678	-1.24902	0.133957	8.41273e-20	-0.192589	0.13081	1
ENSG00000285851.1	AL359762.3	91.5546	-1.24723	0.190834	2.38457e-10	-0.139903	0.168661	1
ENSG00000162599.17	NFIA	1068.69	-1.24673	0.202216	2.41572e-09	-0.121888	0.200207	1
ENSG00000146350.14	TBC1D32	435.097	-1.24659	0.118697	8.56597e-25	-0.101449	0.109513	1
ENSG00000230202.1	AL450405.1	38.8527	-1.2454	0.352984	0.000760688	-0.236859	0.319872	1
ENSG00000269997.1	AC068790.3	92.8657	-1.24481	0.211004	1.17086e-08	-0.0662344	0.1844	1
ENSG00000187164.20	SHTN1	331.572	-1.24397	0.258155	3.57133e-06	-0.0917613	0.253124	1
ENSG00000182463.16	TSHZ2	393.604	-1.24377	0.225404	9.997e-08	0.0034198	0.218801	1
ENSG00000100941.9	PNN	2514.03	-1.24369	0.0701624	1.88063e-68	-0.0153465	0.0674088	1
ENSG00000235314.1	LINC00957	41.6874	-1.24324	0.296794	5.92413e-05	-0.409386	0.272227	1
ENSG00000181804.15	SLC9A9	186.854	-1.24261	0.179232	1.70579e-11	-0.102599	0.167347	1
ENSG00000254536.2	AL360181.3	50.2429	-1.24106	0.2963	5.93314e-05	-0.0457473	0.261008	1
ENSG00000164237.9	CMBL	895.678	-1.23996	0.120453	7.18164e-24	-0.0138755	0.116319	1
ENSG00000247627.2	MTND4P12	62.0078	-1.23727	0.26578	7.67413e-06	-0.294656	0.242689	1
ENSG00000169679.15	BUB1	3157.09	-1.23692	0.181871	4.1622e-11	-0.202875	0.181177	1
ENSG00000152253.9	SPC25	390.646	-1.23665	0.201569	2.90646e-09	-0.216563	0.196616	1
ENSG00000202142.1	SNORD114-18	52.3552	-1.23524	0.263683	6.7132e-06	-0.42039	0.238572	1
ENSG00000237645.1	AC092967.1	30.7577	-1.23457	0.412266	0.00447482	0.0114027	0.371604	1
ENSG00000222898.1	RN7SKP97	78.1769	-1.23249	0.231146	2.71195e-07	-0.108327	0.208385	1
ENSG00000121310.17	ECHDC2	616.764	-1.23229	0.123307	1.44525e-22	-0.0748938	0.117778	1
ENSG00000270130.1	AC068790.7	64.5205	-1.23228	0.276425	1.86859e-05	-0.0308599	0.24672	1
ENSG00000230397.1	SPTLC1P1	72.777	-1.23223	0.28584	3.54344e-05	-0.270228	0.269085	1
ENSG00000170915.9	PAQR8	307.76	-1.23195	0.188987	2.66044e-10	-0.0677944	0.181092	1
ENSG00000279311.1	AC092999.1	40.7651	-1.23099	0.40611	0.00400051	-0.334292	0.385851	1
ENSG00000115840.14	SLC25A12	970.366	-1.22915	0.0766764	3.70537e-56	-0.0664086	0.070982	1
ENSG00000273289.1	AL121672.3	40.8373	-1.22887	0.340468	0.000568537	-0.0689033	0.309678	1
ENSG00000142065.14	ZFP14	282.875	-1.22786	0.135836	1.10244e-18	-0.0746631	0.123841	1
ENSG00000198743.7	SLC5A3	8096.77	-1.22723	0.0887539	4.33407e-42	-0.0307569	0.0881798	1
ENSG00000279739.1	AC011369.2	81.6356	-1.22713	0.29438	6.43954e-05	-0.194693	0.26678	1
ENSG00000260400.1	AL513534.3	50.2901	-1.22622	0.26124	6.43033e-06	0.254668	0.214322	1
ENSG00000197747.9	S100A10	10092.4	-1.22556	0.261186	6.47741e-06	-0.0231177	0.261	1
ENSG00000254985.1	RSF1-IT2	39.3157	-1.22479	0.355249	0.00101293	-0.178034	0.321938	1
ENSG00000186470.14	BTN3A2	910.664	-1.22473	0.224765	1.45009e-07	0.063557	0.222652	1
ENSG00000162704.16	ARPC5	7543.26	-1.22342	0.180233	4.5437e-11	-0.0165106	0.179901	1
ENSG00000153246.13	PLA2R1	712.883	-1.22293	0.234586	5.02426e-07	-0.082446	0.232192	1
ENSG00000230590.11	FTX	5558.34	-1.22175	0.125585	1.88555e-21	-0.00577068	0.124812	1
ENSG00000164414.18	SLC35A1	168.02	-1.22053	0.179365	4.06198e-11	0.0498229	0.160106	1
ENSG00000114698.15	PLSCR4	669.793	-1.22006	0.187134	2.64347e-10	0.00337232	0.183325	1
ENSG00000165475.15	CRYL1	339	-1.21996	0.210159	2.01651e-08	0.0341646	0.205911	1
ENSG00000162654.9	GBP4	63.3115	-1.21993	0.430943	0.00730747	0.148891	0.412187	1
ENSG00000100479.13	POLE2	240.388	-1.21915	0.215287	4.4895e-08	-0.249516	0.208843	1
ENSG00000279996.1	AC004491.1	51.7739	-1.21806	0.378913	0.00222693	0.0259904	0.358595	1
ENSG00000002746.15	HECW1	932.555	-1.21542	0.291667	6.47469e-05	0.101481	0.290192	1
ENSG00000255364.1	SMILR	49.7281	-1.21511	0.298504	9.64462e-05	-0.00801	0.271047	1
ENSG00000128536.16	CDHR3	338.545	-1.21438	0.216071	5.68923e-08	-0.0983025	0.210784	1
ENSG00000182700.5	IGIP	721.839	-1.21426	0.142545	9.87996e-17	0.125551	0.13774	1
ENSG00000050344.9	NFE2L3	69.8439	-1.21313	0.259128	6.80551e-06	-0.221843	0.237163	1
ENSG00000229344.1	MTCO2P12	98.7208	-1.21294	0.317047	0.000253547	-0.095823	0.30482	1
ENSG00000154146.13	NRGN	231.667	-1.21173	0.215552	5.65022e-08	0.0389902	0.205695	1
ENSG00000286689.1	AC090946.1	30.3746	-1.21073	0.365011	0.00158662	0.350933	0.296192	1
ENSG00000244694.7	PTCHD4	188.82	-1.21031	0.453874	0.0116713	0.327459	0.447174	1
ENSG00000233040.2	FAM204BP	32.2297	-1.20651	0.323399	0.000363708	-0.199321	0.288866	1
ENSG00000205542.11	TMSB4X	27212.6	-1.20486	0.302609	0.000137925	0.0423769	0.302555	1
ENSG00000259343.7	TMC3-AS1	135.226	-1.20163	0.184791	2.94989e-10	-0.112839	0.166831	1
ENSG00000244356.3	RN7SL398P	89.7225	-1.20059	0.250626	4.08736e-06	0.0224114	0.230897	1
ENSG00000267263.1	AC111170.3	58.5532	-1.20039	0.376306	0.00241288	-0.142225	0.358	1
ENSG00000130021.14	PUDP	511.138	-1.20033	0.11201	9.2051e-26	-0.0105558	0.10443	1
ENSG00000255176.1	AP000941.1	133.77	-1.19989	0.211199	4.05101e-08	0.00112847	0.193125	1
ENSG00000183801.8	OLFML1	74.609	-1.19941	0.378939	0.00261574	-0.154525	0.363921	1
ENSG00000279358.1	AP002833.3	336.177	-1.19878	0.266962	1.61756e-05	-0.118265	0.261629	1
ENSG00000131002.12	TXLNGY	1433.19	-1.19844	0.104541	2.66551e-29	-0.045998	0.101615	1
ENSG00000222112.1	RN7SKP16	96.6426	-1.19747	0.217297	1.03912e-07	-0.220188	0.201565	1
ENSG00000133935.7	ERG28	509.773	-1.19567	0.165428	2.18092e-12	-0.0527494	0.160628	1
ENSG00000107745.19	MICU1	2769.45	-1.19548	0.132363	1.17853e-18	-0.0528923	0.131157	1
ENSG00000248787.2	AC092903.2	93.1205	-1.19535	0.235746	1.0389e-06	0.156392	0.210769	1
ENSG00000278467.1	AC138393.3	85.7654	-1.1951	0.228154	4.4166e-07	0.0867575	0.203675	1
ENSG00000245532.9	NEAT1	50722.5	-1.19479	0.177952	7.42309e-11	-0.0153969	0.177905	1
ENSG00000197826.11	CFAP299	181.805	-1.19113	0.244562	2.78531e-06	0.0998352	0.235235	1
ENSG00000257475.2	AC068888.2	57.0601	-1.18932	0.381522	0.00305131	-0.484821	0.369849	1
ENSG00000174640.15	SLCO2A1	712.834	-1.18819	0.545196	0.0408243	-0.301159	0.544354	1
ENSG00000099260.11	PALMD	93.39	-1.1878	0.253253	6.54036e-06	0.13614	0.229721	1
ENSG00000033800.13	PIAS1	2084.93	-1.18733	0.0900394	2.16952e-38	-0.0768801	0.0877685	1
ENSG00000157379.14	DHRS1	532.39	-1.18708	0.211323	5.78361e-08	-0.0331642	0.207575	1
ENSG00000137752.24	CASP1	180.119	-1.18667	0.28317	5.88346e-05	0.242492	0.274702	1
ENSG00000145604.16	SKP2	1439.04	-1.18366	0.101921	4.85571e-30	-0.0538014	0.0990828	1
ENSG00000137831.15	UACA	9836.55	-1.18361	0.0886329	2.42452e-39	-0.0332418	0.0881575	1
ENSG00000286846.1	Z93943.1	62.5787	-1.18211	0.240791	2.30863e-06	-0.0392988	0.213952	1
ENSG00000126945.9	HNRNPH2	1992.35	-1.18172	0.116144	2.39266e-23	-0.150787	0.114324	1
ENSG00000184357.4	H1-5	7867.58	-1.18155	0.26366	1.6843e-05	-0.138389	0.263494	1
ENSG00000096092.6	TMEM14A	563.051	-1.1808	0.208454	4.4496e-08	-0.0364897	0.204927	1
ENSG00000161920.10	MED11	250.989	-1.17961	0.151298	3.27178e-14	0.0581455	0.138593	1
ENSG00000264635.1	AP001020.2	54.6429	-1.17912	0.314664	0.000341918	-0.357447	0.29619	1
ENSG00000273691.1	AC087284.1	56.0196	-1.17853	0.282477	6.345e-05	0.176936	0.252148	1
ENSG00000085063.16	CD59	21111.6	-1.17668	0.0724415	1.2498e-57	-0.114545	0.0722215	1
ENSG00000154065.17	ANKRD29	424.471	-1.17577	0.205214	3.09382e-08	0.214812	0.200544	1
ENSG00000104332.12	SFRP1	5852.47	-1.17555	0.173542	4.99498e-11	0.0860165	0.17319	1
ENSG00000185946.16	RNPC3	498.801	-1.17438	0.147948	1.09609e-14	-0.0463021	0.142205	1
ENSG00000198744.5	MTCO3P12	108.709	-1.17388	0.372552	0.0027374	0.276329	0.360737	1
ENSG00000148218.16	ALAD	1625.37	-1.17176	0.128964	7.27971e-19	-0.0589076	0.127049	1
ENSG00000259453.1	AC087286.4	38.221	-1.17121	0.336644	0.000906117	-0.393056	0.311379	1
ENSG00000186153.17	WWOX	135.159	-1.17075	0.14646	7.06411e-15	-0.0358066	0.126503	1
ENSG00000112984.12	KIF20A	4935.78	-1.16925	0.191041	3.17707e-09	-0.207139	0.190609	1
ENSG00000274297.1	AC009269.5	119.658	-1.16904	0.241669	3.26303e-06	0.0819484	0.225756	1
ENSG00000148671.14	ADIRF	2957.02	-1.1678	0.250998	7.76899e-06	-0.0427244	0.250494	1
ENSG00000241990.5	PRR34-AS1	116.862	-1.1671	0.198165	1.23814e-08	-0.0860674	0.181237	1
ENSG00000197894.11	ADH5	4675.09	-1.16572	0.115182	4.1024e-23	-0.0257821	0.114435	1
ENSG00000161888.11	SPC24	1233.5	-1.16507	0.200955	2.10209e-08	-0.330972	0.199688	1
ENSG00000224975.1	INE1	143.378	-1.16493	0.245838	5.21598e-06	-0.0800477	0.233446	1
ENSG00000226216.1	RPS12P5	71.9642	-1.1647	0.300108	0.00020484	0.0743974	0.273849	1
ENSG00000221643.1	SNORA77	44.3986	-1.16286	0.271321	3.94164e-05	-0.0517472	0.235891	1
ENSG00000168398.6	BDKRB2	381.916	-1.16184	0.18414	9.9434e-10	0.178927	0.177558	1
ENSG00000200169.1	RNU5D-1	388.241	-1.16184	0.551033	0.0481163	-0.407511	0.54965	1
ENSG00000006715.16	VPS41	1934.8	-1.1597	0.125769	2.1652e-19	-0.0150063	0.124259	1
ENSG00000207934.1	MIR654	40.185	-1.15903	0.289787	0.000128529	-0.125465	0.253748	1
ENSG00000170160.17	CCDC144A	262.571	-1.15756	0.334192	0.000957001	-0.0182487	0.328777	1
ENSG00000279250.1	AC022919.1	52.5045	-1.15648	0.268725	3.65555e-05	-0.121811	0.237153	1
ENSG00000203760.8	CENPW	569.395	-1.15585	0.213696	1.79905e-07	-0.156619	0.210314	1
ENSG00000172340.14	SUCLG2	2133.62	-1.15577	0.133219	2.61711e-17	-0.0754865	0.131792	1
ENSG00000144746.7	ARL6IP5	3633.3	-1.15497	0.214706	2.10795e-07	-0.00873483	0.214208	1
ENSG00000138036.18	DYNC2LI1	335.396	-1.15481	0.124861	1.67735e-19	-0.0310229	0.114384	1
ENSG00000109586.12	GALNT7	797.441	-1.15421	0.169824	4.29268e-11	-0.0687579	0.166735	1
ENSG00000268362.6	AC092279.2	1631.25	-1.15403	0.132031	1.50032e-17	-0.0414337	0.130144	1
ENSG00000228446.2	AC073052.1	59.9667	-1.15298	0.2876	0.000123866	-0.213384	0.26607	1
ENSG00000137944.18	KYAT3	968.801	-1.15253	0.13954	8.38446e-16	-0.0207341	0.136065	1
ENSG00000156535.15	CD109	16113.2	-1.15196	0.111411	4.50816e-24	-0.0189289	0.111193	1
ENSG00000166347.19	CYB5A	462.018	-1.15191	0.164017	9.16922e-12	-0.031091	0.15857	1
ENSG00000237440.9	ZNF737	366.573	-1.15149	0.126922	8.22178e-19	-0.107325	0.11832	1
ENSG00000187134.14	AKR1C1	2135.57	-1.15124	0.122864	5.50925e-20	0.034964	0.121704	1
ENSG00000198130.16	HIBCH	781.148	-1.14985	0.0884661	2.46706e-37	-0.0679928	0.0820374	1
ENSG00000132623.16	ANKEF1	112.868	-1.14888	0.463487	0.0194014	-0.0301742	0.456212	1
ENSG00000272335.1	AC093297.2	234.468	-1.14862	0.174277	1.66827e-10	0.0395328	0.16276	1
ENSG00000228906.1	AL353804.1	51.9247	-1.14698	0.304341	0.000315212	-0.532452	0.290522	1
ENSG00000248527.1	MTATP6P1	29799.5	-1.14697	0.277235	7.33875e-05	0.048284	0.277184	1
ENSG00000276180.1	H4C9	653.571	-1.14669	0.305092	0.000327539	-0.214017	0.303666	1
ENSG00000156970.12	BUB1B	1478.4	-1.14536	0.160495	4.15354e-12	-0.194709	0.158975	1
ENSG00000242294.6	STAG3L5P	244.224	-1.14462	0.174437	2.01375e-10	-0.235705	0.166261	1
ENSG00000279659.1	AL451064.2	39.504	-1.14346	0.341263	0.00141493	0.001273	0.302748	1
ENSG00000010244.18	ZNF207	7304.48	-1.14321	0.0674869	1.35747e-62	-0.0510838	0.0666441	1
ENSG00000112769.20	LAMA4	25537.4	-1.14285	0.159981	3.95231e-12	0.0154294	0.159867	1
ENSG00000198168.9	SVIP	210.697	-1.14263	0.191055	7.29495e-09	-0.0989742	0.181942	1
ENSG00000131238.17	PPT1	1610.31	-1.14261	0.12065	2.15924e-20	-0.100712	0.118724	1
ENSG00000118418.14	HMGN3	662.193	-1.14247	0.211482	1.86428e-07	0.0164159	0.208264	1
ENSG00000138794.10	CASP6	315.814	-1.14176	0.171415	1.05587e-10	-0.0199331	0.163544	1
ENSG00000227053.1	MUC12-AS1	67.9719	-1.14172	0.365997	0.00303022	-0.153061	0.352627	1
ENSG00000237877.7	LINC01473	49.6612	-1.14142	0.257969	2.16718e-05	-0.0684086	0.22084	1
ENSG00000132718.9	SYT11	2346.28	-1.14127	0.148267	6.96398e-14	0.0153299	0.146899	1
ENSG00000100201.21	DDX17	21283.7	-1.13952	0.0526206	9.47945e-102	-0.0622043	0.052246	1
ENSG00000185201.16	IFITM2	2227.42	-1.13911	0.257576	2.18799e-05	0.0371328	0.256789	1
ENSG00000184584.13	STING1	2613.05	-1.13857	0.20805	1.27542e-07	-0.0517986	0.207413	1
ENSG00000116791.14	CRYZ	2355.62	-1.13779	0.140534	3.13639e-15	-0.0278571	0.139344	1
ENSG00000171724.3	VAT1L	1060.14	-1.13752	0.394672	0.00628072	0.00825164	0.393679	1
ENSG00000232653.8	GOLGA8N	59.6698	-1.13658	0.248508	1.1143e-05	-0.0517123	0.222782	1
ENSG00000015479.19	MATR3	887.759	-1.13565	0.152975	5.32751e-13	-0.0096814	0.149732	1
ENSG00000181072.11	CHRM2	866.204	-1.13564	0.214768	3.41157e-07	-0.0605734	0.211329	1
ENSG00000136810.13	TXN	7373.09	-1.13448	0.207536	1.31837e-07	-0.0154474	0.207267	1
ENSG00000133195.11	SLC39A11	627.839	-1.13345	0.0920761	1.31472e-33	-0.0572967	0.0856441	1
ENSG00000178425.14	NT5DC1	391.043	-1.13214	0.163164	1.64057e-11	-0.139706	0.15774	1
ENSG00000176771.17	NCKAP5	203.794	-1.13203	0.381984	0.00491634	0.0172064	0.377384	1
ENSG00000024862.17	CCDC28A	306.544	-1.13136	0.189822	8.21152e-09	0.0132806	0.181377	1
ENSG00000162496.9	DHRS3	1366.06	-1.12921	0.44571	0.0167826	0.16449	0.444505	1
ENSG00000144596.13	GRIP2	34.4305	-1.12617	0.382278	0.00518892	-0.245448	0.362082	1
ENSG00000204397.8	CARD16	57.7322	-1.12588	0.344447	0.00186582	0.104061	0.326568	1
ENSG00000113248.6	PCDHB15	71.1059	-1.12491	0.233832	3.70836e-06	-0.177116	0.212323	1
ENSG00000131747.15	TOP2A	11940.6	-1.1244	0.184167	3.47359e-09	-0.19888	0.183993	1
ENSG00000234409.7	CCDC188	64.6418	-1.12435	0.27814	0.000108287	-0.0898723	0.254915	1
ENSG00000274964.1	AC026356.1	246.372	-1.12199	0.176288	7.0697e-10	-0.0794067	0.165088	1
ENSG00000249684.6	AC106795.2	74.822	-1.1212	0.21032	2.72894e-07	-0.0907733	0.18901	1
ENSG00000186073.14	C15orf41	1224.95	-1.1206	0.118508	2.47284e-20	-0.0411598	0.115553	1
ENSG00000180139.11	ACTA2-AS1	84.5408	-1.11859	0.204567	1.30705e-07	-0.055613	0.185992	1
ENSG00000163683.12	SMIM14	2630.29	-1.1184	0.101631	4.22516e-27	-0.0286899	0.0999797	1
ENSG00000173041.12	ZNF680	397.95	-1.11797	0.125436	3.36547e-18	-0.109402	0.117926	1
ENSG00000120333.4	MRPS14	694.167	-1.11703	0.145808	9.16099e-14	0.0518568	0.141575	1
ENSG00000197712.12	FAM114A1	7718.27	-1.11688	0.0985077	1.09032e-28	-0.0216271	0.0980086	1
ENSG00000066279.18	ASPM	9426.09	-1.11668	0.198275	5.33398e-08	-0.212276	0.198085	1
ENSG00000026950.17	BTN3A1	759.109	-1.11649	0.189467	1.21546e-08	0.0994813	0.186493	1
ENSG00000266371.1	AC079915.1	78.1847	-1.11614	0.25298	2.29068e-05	-0.16696	0.23519	1
ENSG00000198420.10	TCAF1	1745.81	-1.11509	0.0814636	2.82319e-41	-0.156417	0.0788899	1
ENSG00000275839.1	AC243654.2	31.6551	-1.11446	0.377764	0.00512494	0.213135	0.333791	1
ENSG00000188906.16	LRRK2	573.851	-1.11429	0.209302	2.8315e-07	0.113232	0.20601	1
ENSG00000119812.19	FAM98A	3842.63	-1.11367	0.100498	1.84162e-27	-0.0595394	0.0995355	1
ENSG00000116171.18	SCP2	2803.9	-1.11192	0.137778	3.85124e-15	-0.0725977	0.136792	1
ENSG00000284032.1	MIR29A	47.2232	-1.11147	0.265386	5.9433e-05	0.0930998	0.230239	1
ENSG00000021826.17	CPS1	804.205	-1.11009	0.150034	6.39094e-13	-0.0579984	0.146404	1
ENSG00000226928.1	RPS14P4	46.8013	-1.1093	0.334266	0.0015778	-0.137851	0.308845	1
ENSG00000186871.7	ERCC6L	633.502	-1.10868	0.195614	4.37132e-08	-0.217376	0.193056	1
ENSG00000257246.1	PHBP19	69.6859	-1.10864	0.242924	1.16544e-05	-0.0122437	0.217589	1
ENSG00000107562.16	CXCL12	12340.7	-1.10863	0.175725	9.98198e-10	-0.0864506	0.17557	1
ENSG00000166352.16	C11orf74	243.878	-1.10834	0.192321	2.56138e-08	-0.0196913	0.183876	1
ENSG00000236393.2	AC091806.1	43.3389	-1.10773	0.379971	0.00568885	-0.515883	0.364942	1
ENSG00000213659.4	RSU1P3	109.425	-1.10732	0.25445	2.97546e-05	0.0356187	0.239328	1
ENSG00000239948.2	RN7SL368P	42.6015	-1.10574	0.371268	0.00470237	-0.29783	0.3528	1
ENSG00000253853.3	AC246817.1	38.2828	-1.10554	0.413646	0.0114822	-0.127808	0.391212	1
ENSG00000181019.13	NQO1	22051.4	-1.10533	0.19641	5.4598e-08	-0.0803122	0.196273	1
ENSG00000278983.1	AC048380.2	224.009	-1.10484	0.259929	4.57712e-05	-0.136865	0.252706	1
ENSG00000228169.3	PPIAP19	31.6966	-1.10426	0.353663	0.00300286	-0.0950988	0.317925	1
ENSG00000104412.8	EMC2	830.662	-1.10336	0.10102	1.02659e-26	-0.101988	0.0959646	1
ENSG00000140043.11	PTGR2	178.543	-1.10326	0.142417	4.78244e-14	-0.0940692	0.127186	1
ENSG00000182389.19	CACNB4	34.7379	-1.10293	0.338412	0.00192553	0.0437978	0.309682	1
ENSG00000275695.1	UBE2Q2P6	35.314	-1.10285	0.306646	0.000595397	-0.17073	0.271713	1
ENSG00000111261.14	MANSC1	160.964	-1.10222	0.260438	4.94541e-05	-0.0800958	0.252163	1
ENSG00000204149.12	AGAP6	110.065	-1.10201	0.212199	5.56206e-07	-0.205885	0.198188	1
ENSG00000148730.7	EIF4EBP2	5448.69	-1.10129	0.0727915	3.78795e-50	-0.0354103	0.0718116	1
ENSG00000080824.18	HSP90AA1	46867.6	-1.09972	0.0974903	2.07648e-28	-0.0493647	0.0974105	1
ENSG00000261529.1	AC100774.1	62.9086	-1.0988	0.2523	2.93159e-05	-0.0897865	0.226896	1
ENSG00000267886.1	AC074135.1	58.5043	-1.09783	0.31481	0.000879913	-0.199373	0.296833	1
ENSG00000167766.18	ZNF83	2155.99	-1.09713	0.0836665	5.57261e-38	-0.078889	0.0816983	1
ENSG00000261451.1	AC104964.3	55.3374	-1.09681	0.24398	1.58107e-05	-0.0170754	0.214138	1
ENSG00000126950.8	TMEM35A	165.927	-1.09627	0.373606	0.00537741	-0.00905677	0.368761	1
ENSG00000077152.11	UBE2T	611.622	-1.09608	0.239876	1.13621e-05	-0.12563	0.237679	1
ENSG00000217555.12	CKLF	68.5172	-1.09536	0.255904	4.03531e-05	-0.126272	0.235321	1
ENSG00000160014.17	CALM3	21798.3	-1.09468	0.148267	7.1806e-13	-0.0679623	0.148144	1
ENSG00000241468.7	ATP5MF	1454.69	-1.09297	0.20639	3.27584e-07	0.0416931	0.204912	1
ENSG00000196230.13	TUBB	60936.3	-1.09179	0.0872888	1.16001e-34	-0.116964	0.0872172	1
ENSG00000168216.13	LMBRD1	850.594	-1.09113	0.178564	3.36678e-09	-0.0714237	0.176251	1
ENSG00000243986.2	ENO1P3	40.5717	-1.09054	0.300814	0.000536381	-0.158118	0.275687	1
ENSG00000131778.19	CHD1L	98.6601	-1.08916	0.231239	5.9662e-06	-0.15279	0.215606	1
ENSG00000105974.12	CAV1	49100.3	-1.08773	0.161441	6.35739e-11	0.00836991	0.16138	1
ENSG00000069943.10	PIGB	336.835	-1.08524	0.157176	2.06908e-11	-0.0586801	0.1507	1
ENSG00000165502.7	RPL36AL	2227.13	-1.08494	0.194118	6.77255e-08	-0.0305941	0.193198	1
ENSG00000113205.5	PCDHB3	52.1172	-1.08487	0.241163	1.56062e-05	-0.252263	0.214077	1
ENSG00000143799.13	PARP1	3868.07	-1.08297	0.1308	7.11444e-16	-0.113744	0.130095	1
ENSG00000271590.1	AC108463.3	81.8589	-1.08232	0.255831	4.97795e-05	-0.0383915	0.236436	1
ENSG00000135108.14	FBXO21	1933.87	-1.08168	0.0629132	1.87982e-64	-0.0918197	0.0599641	1
ENSG00000206676.1	AC069483.1	37.4118	-1.08121	0.408004	0.0122319	0.287535	0.361092	1
ENSG00000134138.20	MEIS2	7031.79	-1.08114	0.126031	5.9805e-17	-0.0781875	0.125379	1
ENSG00000280291.1	AC016251.1	43.9562	-1.08066	0.339529	0.00247009	-0.0619794	0.308504	1
ENSG00000144395.18	CCDC150	328.74	-1.08029	0.202129	2.5352e-07	-0.171414	0.197419	1
ENSG00000100442.11	FKBP3	1881.95	-1.08013	0.174713	2.17925e-09	0.0492314	0.173383	1
ENSG00000100504.17	PYGL	1407.86	-1.08003	0.17487	2.26348e-09	-0.108397	0.173114	1
ENSG00000116489.13	CAPZA1	9973.32	-1.07991	0.109763	6.51564e-22	-0.02472	0.109405	1
ENSG00000267632.1	AC067852.3	85.322	-1.07846	0.245553	2.50022e-05	0.0723155	0.225678	1
ENSG00000136542.9	GALNT5	9095.77	-1.07846	0.2145	1.2859e-06	-0.0630686	0.214297	1
ENSG00000140525.17	FANCI	2396.5	-1.07764	0.169602	7.55574e-10	-0.20128	0.168818	1
ENSG00000213366.13	GSTM2	302.321	-1.07725	0.192595	6.61079e-08	-0.0979414	0.186703	1
ENSG00000064115.11	TM7SF3	1739.51	-1.07706	0.0934079	1.24683e-29	-0.0199531	0.0911997	1
ENSG00000123739.11	PLA2G12A	713.397	-1.07654	0.100703	1.20571e-25	-0.0763768	0.0954101	1
ENSG00000196460.14	RFX8	1835.26	-1.07545	0.131099	1.32445e-15	0.13077	0.129789	1
ENSG00000235590.7	GNAS-AS1	83.0638	-1.07512	0.25967	7.24585e-05	-0.106773	0.243821	1
ENSG00000259939.1	AC022167.1	44.2117	-1.07472	0.343785	0.00296617	0.0618062	0.313629	1
ENSG00000271870.1	AC024060.2	36.5457	-1.07262	0.341756	0.00285149	-0.281946	0.313925	1
ENSG00000116711.10	PLA2G4A	35.4965	-1.07226	0.37093	0.00612318	-0.00809831	0.350931	1
ENSG00000139684.15	ESD	3328.22	-1.07222	0.141489	1.70209e-13	0.018713	0.140635	1
ENSG00000154917.11	RAB6B	136.117	-1.07205	0.222712	3.6596e-06	-0.29102	0.213971	1
ENSG00000230896.1	AL604028.1	104.726	-1.07164	0.195455	1.2078e-07	-0.106332	0.17961	1
ENSG00000128951.14	DUT	1813.26	-1.07093	0.145578	8.69668e-13	-0.114923	0.144135	1
ENSG00000280166.1	AC016542.3	33.4233	-1.07002	0.309083	0.000963244	-0.285794	0.280688	1
ENSG00000128340.15	RAC2	1364.95	-1.07002	0.174834	3.17986e-09	0.0125324	0.173547	1
ENSG00000189057.11	FAM111B	650.599	-1.06967	0.232507	9.85279e-06	-0.190302	0.230722	1
ENSG00000139200.13	PIANP	319.184	-1.06961	0.27493	0.000197598	-0.0921831	0.271115	1
ENSG00000164039.15	BDH2	619.076	-1.06913	0.119351	2.26448e-18	-0.072509	0.114151	1
ENSG00000198189.11	HSD17B11	782.158	-1.06888	0.200562	2.74975e-07	-0.0299906	0.197979	1
ENSG00000014641.20	MDH1	3766.19	-1.06864	0.10766	2.78756e-22	-0.0892708	0.106711	1
ENSG00000164611.13	PTTG1	2323.96	-1.06837	0.232778	1.03617e-05	-0.108336	0.232132	1
ENSG00000275318.1	AL136981.2	67.5465	-1.06768	0.204655	4.92783e-07	-0.0755823	0.177347	1
ENSG00000102384.13	CENPI	1105.7	-1.06742	0.176284	4.68004e-09	-0.213547	0.174784	1
ENSG00000065485.20	PDIA5	1674.49	-1.06593	0.124881	8.56714e-17	-0.16973	0.123397	1
ENSG00000143850.16	PLEKHA6	805.724	-1.06546	0.158407	6.85949e-11	-0.0327382	0.155312	1
ENSG00000143228.13	NUF2	861	-1.06505	0.203716	4.65559e-07	-0.176863	0.202	1
ENSG00000261553.5	AL137782.1	859.446	-1.06461	0.188621	4.98457e-08	-0.0934895	0.186069	1
ENSG00000077943.8	ITGA8	756.347	-1.06432	0.272476	0.000185968	-0.0274624	0.271048	1
ENSG00000279794.1	AC024580.2	31.5597	-1.0642	0.390904	0.00999735	0.0767886	0.355176	1
ENSG00000235257.9	ITGA9-AS1	226.312	-1.0626	0.1557	3.55573e-11	-0.0934924	0.145278	1
ENSG00000239653.1	PSMD6-AS2	235.081	-1.06251	0.125786	1.79255e-16	0.041633	0.110813	1
ENSG00000279819.1	AL390318.1	45.3134	-1.06218	0.305894	0.000928284	-0.24897	0.285414	1
ENSG00000115425.14	PECR	178.261	-1.06168	0.207953	8.71743e-07	-0.0463066	0.198714	1
ENSG00000197467.15	COL13A1	1969.1	-1.06111	0.0847825	1.05406e-34	-0.0772706	0.083125	1
ENSG00000202078.1	AL513282.1	47.9012	-1.06036	0.294475	0.000586065	-0.0890431	0.268278	1
ENSG00000086289.12	EPDR1	332.042	-1.06035	0.503402	0.0483451	0.0295334	0.501207	1
ENSG00000198901.14	PRC1	147.616	-1.06013	0.198586	2.62085e-07	-0.2473	0.188453	1
ENSG00000116266.11	STXBP3	1958.85	-1.05844	0.122647	3.86238e-17	-0.000675941	0.120911	1
ENSG00000103490.14	PYCARD	357.114	-1.05784	0.211264	1.42318e-06	0.0352342	0.205941	1
ENSG00000076003.5	MCM6	2054.58	-1.05621	0.165972	7.10531e-10	-0.23753	0.165104	1
ENSG00000213463.5	SYNJ2BP	1554.21	-1.05586	0.0744208	2.95042e-44	-0.0513802	0.0712312	1
ENSG00000279917.1	AC079331.2	34.5155	-1.05581	0.275538	0.000247598	-0.286958	0.253848	1
ENSG00000197256.10	KANK2	11193.9	-1.05381	0.0555292	2.53718e-78	-0.117403	0.0549309	1
ENSG00000153558.16	FBXL2	206.381	-1.05198	0.308556	0.00115729	0.145099	0.302126	1
ENSG00000171262.11	FAM98B	1293.67	-1.05196	0.13393	2.09388e-14	-0.0709784	0.131704	1
ENSG00000168679.18	SLC16A4	688.519	-1.05182	0.253975	7.21399e-05	-0.014991	0.252093	1
ENSG00000271601.4	LIX1L	3981.44	-1.05173	0.10683	6.12546e-22	-0.0285557	0.105929	1
ENSG00000276012.1	AL160153.1	170.391	-1.05135	0.168438	1.51338e-09	-0.00288095	0.155457	1
ENSG00000134291.12	TMEM106C	1553.94	-1.05021	0.131489	7.44183e-15	-0.053723	0.129803	1
ENSG00000080986.13	NDC80	1230.16	-1.05018	0.196916	2.69658e-07	-0.15574	0.195601	1
ENSG00000270647.6	TAF15	3645.49	-1.04891	0.0746712	2.0985e-43	-0.107386	0.0733983	1
ENSG00000223459.6	TCAF1P1	291.338	-1.04855	0.105303	2.05905e-22	-0.106399	0.0930901	1
ENSG00000128872.10	TMOD2	1789.97	-1.04763	0.153049	3.09596e-11	0.00663423	0.151795	1
ENSG00000235613.2	NSRP1P1	38.9403	-1.04645	0.261399	0.000126688	-0.16102	0.232885	1
ENSG00000115685.15	PPP1R7	1887.02	-1.04564	0.102848	2.58312e-23	-0.0713591	0.101102	1
ENSG00000274364.1	AL110115.1	32.0706	-1.04544	0.338037	0.00330056	0.266589	0.29215	1
ENSG00000095002.15	MSH2	1440.55	-1.04541	0.138668	2.2818e-13	-0.172633	0.137114	1
ENSG00000267274.1	AC008770.3	37.5252	-1.04366	0.296491	0.000783218	-0.0259269	0.26173	1
ENSG00000275160.1	AL354718.1	33.3431	-1.04293	0.315637	0.0016564	0.1167	0.263581	1
ENSG00000141574.8	SECTM1	290.424	-1.0429	0.254374	8.56863e-05	0.154897	0.249423	1
ENSG00000121211.8	MND1	164.944	-1.04173	0.214105	2.8536e-06	-0.101548	0.204222	1
ENSG00000104728.16	ARHGEF10	312.021	-1.04119	0.197037	3.47302e-07	-0.0928207	0.190916	1
ENSG00000119655.10	NPC2	1749.54	-1.03946	0.1869	7.88971e-08	-0.0150841	0.185918	1
ENSG00000185261.14	KIAA0825	231.994	-1.0393	0.163212	6.92516e-10	0.0194791	0.1533	1
ENSG00000137563.12	GGH	1418.32	-1.03916	0.212963	2.66731e-06	-0.10203	0.211834	1
ENSG00000250170.1	RASA2-IT1	31.8081	-1.03912	0.326602	0.00247936	0.179799	0.286153	1
ENSG00000052802.13	MSMO1	1479.2	-1.03897	0.216852	4.07351e-06	0.00880085	0.215857	1
ENSG00000112742.10	TTK	1319.88	-1.03876	0.21737	4.31913e-06	-0.237598	0.21632	1
ENSG00000269902.1	AC234772.2	743.079	-1.03771	0.177298	1.5315e-08	0.114585	0.174304	1
ENSG00000229036.7	VDAC1P8	30.9435	-1.03647	0.306039	0.00124919	-0.172064	0.271691	1
ENSG00000134853.12	PDGFRA	22100.1	-1.03629	0.0927609	6.85625e-28	0.0274134	0.0925744	1
ENSG00000228886.1	AL138963.1	31.6216	-1.03539	0.315708	0.00179971	-0.0787562	0.280208	1
ENSG00000204406.13	MBD5	2622.17	-1.03397	0.0893133	7.36489e-30	0.00325963	0.0875434	1
ENSG00000165487.14	MICU2	1095.35	-1.03365	0.116276	4.11236e-18	0.0573512	0.113204	1
ENSG00000185787.15	MORF4L1	9530.75	-1.03293	0.123589	3.74724e-16	0.0140049	0.123245	1
ENSG00000279342.2	AP000866.6	329.573	-1.03255	0.138868	4.89563e-13	-0.115315	0.131772	1
ENSG00000280069.1	AC127024.8	161.642	-1.03232	0.209832	2.19451e-06	-0.24772	0.201314	1
ENSG00000114573.10	ATP6V1A	3663.59	-1.03167	0.0671853	1.25981e-51	-0.0709975	0.0657803	1
ENSG00000132122.12	SPATA6	245.473	-1.03138	0.154897	1.07129e-10	0.0591064	0.144553	1
ENSG00000269825.1	AC022150.4	1096.81	-1.03121	0.107854	9.23811e-21	-0.0742684	0.105188	1
ENSG00000241685.10	ARPC1A	1108.67	-1.02856	0.125255	1.2364e-15	-0.0617925	0.122739	1
ENSG00000117155.16	SSX2IP	4143.28	-1.02832	0.25694	0.000127214	0.0327172	0.25663	1
ENSG00000171241.9	SHCBP1	2375.17	-1.02768	0.201318	8.74264e-07	-0.289599	0.200727	1
ENSG00000104325.7	DECR1	1775.75	-1.02753	0.169194	4.21297e-09	-0.00199223	0.167859	1
ENSG00000168300.14	PCMTD1	1857.92	-1.02726	0.151475	4.74087e-11	0.0497993	0.150082	1
ENSG00000187118.14	CMC1	420.718	-1.02716	0.142644	2.63939e-12	-0.0681443	0.136898	1
ENSG00000280392.1	AC007496.3	217.152	-1.02708	0.181828	4.86264e-08	-0.00706588	0.172033	1
ENSG00000105854.13	PON2	1714.05	-1.02669	0.156712	2.15315e-10	-0.0488472	0.155324	1
ENSG00000110429.14	FBXO3	1551.82	-1.02553	0.0819864	1.15039e-34	0.0149913	0.0789765	1
ENSG00000163449.11	TMEM169	38.3792	-1.02519	0.472317	0.041677	0.145967	0.451049	1
ENSG00000184384.14	MAML2	4419.25	-1.02515	0.0947599	3.10234e-26	-0.0169422	0.0936087	1
ENSG00000243398.3	RN7SL141P	33.3265	-1.02472	0.349342	0.00539336	0.0811731	0.305605	1
ENSG00000215808.4	LINC01139	114.235	-1.0245	0.388076	0.0125803	0.077895	0.376524	1
ENSG00000278842.1	AC008147.4	31.205	-1.02423	0.338465	0.00406265	-0.298968	0.313247	1
ENSG00000136999.5	CCN3	191.035	-1.0236	0.221194	8.70388e-06	0.182105	0.213632	1
ENSG00000225630.1	MTND2P28	153.281	-1.0234	0.283714	0.000573007	-0.0240223	0.275154	1
ENSG00000157036.13	EXOG	930.989	-1.02241	0.0810169	2.91566e-35	-0.00213234	0.0759638	1
ENSG00000280120.1	AC073857.1	62.8745	-1.02236	0.251704	0.000100075	-0.0278107	0.226478	1
ENSG00000237973.1	MTCO1P12	804.723	-1.02208	0.189523	1.95944e-07	0.0616458	0.187057	1
ENSG00000229604.2	MTATP8P2	51.6731	-1.02189	0.448597	0.0322343	0.182918	0.430894	1
ENSG00000101464.10	PIGU	573.946	-1.02109	0.116822	1.50032e-17	-0.104821	0.112443	1
ENSG00000111726.13	CMAS	742.983	-1.0197	0.0927182	4.53865e-27	-0.0132632	0.0875335	1
ENSG00000123416.15	TUBA1B	49709.2	-1.01906	0.114171	3.00532e-18	-0.0881862	0.114107	1
ENSG00000281501.1	SEPSECS-AS1	138.625	-1.01859	0.182905	7.56688e-08	-0.172102	0.172457	1
ENSG00000113597.18	TRAPPC13	613.729	-1.01728	0.101838	1.50826e-22	-0.0161728	0.0955526	1
ENSG00000118473.22	SGIP1	1928.8	-1.01668	0.266069	0.000258104	0.013482	0.265441	1
ENSG00000150593.18	PDCD4	1493.05	-1.01657	0.102152	2.17604e-22	-0.142414	0.0994911	1
ENSG00000279891.1	AC022498.2	173.471	-1.01635	0.159105	6.10907e-10	0.0429547	0.145178	1
ENSG00000168306.13	ACOX2	616.82	-1.01633	0.133373	1.24254e-13	0.045172	0.128799	1
ENSG00000135930.14	EIF4E2	3006.5	-1.01604	0.091585	1.60788e-27	0.0346081	0.0902386	1
ENSG00000135046.14	ANXA1	29554.1	-1.01598	0.137474	6.80914e-13	-0.0281007	0.137383	1
ENSG00000235408.5	SNORA71B	55.4405	-1.01584	0.340966	0.00468817	-0.48386	0.330801	1
ENSG00000137812.19	KNL1	4478.68	-1.01576	0.195361	5.38796e-07	-0.202281	0.195012	1
ENSG00000197056.11	ZMYM1	1073.43	-1.01534	0.0954756	2.15735e-25	-0.0290021	0.0919863	1
ENSG00000123570.4	RAB9B	46.9823	-1.01482	0.246906	8.20958e-05	-0.293221	0.227857	1
ENSG00000241749.4	RPSAP52	515.996	-1.01461	0.127533	9.51923e-15	0.0909696	0.122438	1
ENSG00000261635.2	AC103988.1	42.9306	-1.013	0.275273	0.000438658	0.102162	0.235378	1
ENSG00000228716.7	DHFR	1676.79	-1.01296	0.142569	5.17892e-12	-0.195074	0.141527	1
ENSG00000125124.12	BBS2	1666.48	-1.0129	0.147743	2.88124e-11	0.01495	0.146342	1
ENSG00000272040.1	AC010245.2	63.583	-1.01289	0.222669	1.24638e-05	0.060359	0.195471	1
ENSG00000106688.12	SLC1A1	440.041	-1.01217	0.147219	2.52731e-11	-0.0782982	0.143091	1
ENSG00000273680.1	AC009318.2	47.6897	-1.01155	0.244361	7.26764e-05	0.120876	0.208976	1
ENSG00000225828.1	FAM229A	202.224	-1.01037	0.148769	4.43872e-11	-0.0517523	0.136106	1
ENSG00000134333.14	LDHA	62260	-1.01012	0.127998	1.56953e-14	-0.0456765	0.127954	1
ENSG00000163584.18	RPL22L1	812.619	-1.00885	0.126955	1.02319e-14	-0.145294	0.123779	1
ENSG00000170144.20	HNRNPA3	7935.92	-1.00878	0.118732	1.18822e-16	-0.043634	0.118324	1
ENSG00000162604.12	TM2D1	767.945	-1.00829	0.101829	3.52758e-22	-0.104854	0.0977418	1
ENSG00000261072.2	AC084783.1	57.2026	-1.00774	0.271122	0.000382595	0.100538	0.246221	1
ENSG00000165264.11	NDUFB6	827.902	-1.00648	0.164753	3.39743e-09	-0.163112	0.162391	1
ENSG00000158623.14	COPG2	1570.56	-1.00634	0.114004	7.0866e-18	-0.0587846	0.111952	1
ENSG00000049860.14	HEXB	3670.22	-1.00629	0.143312	9.26217e-12	-0.00225573	0.142711	1
ENSG00000006468.14	ETV1	2018.07	-1.00539	0.23947	5.70199e-05	0.160526	0.238797	1
ENSG00000011426.11	ANLN	13274.5	-1.00493	0.183479	1.24515e-07	-0.204294	0.183354	1
ENSG00000127990.19	SGCE	1910.37	-1.00386	0.220925	1.2737e-05	-0.0666515	0.220094	1
ENSG00000106049.9	HIBADH	1757.93	-1.00383	0.140382	3.76565e-12	0.0192344	0.138743	1
ENSG00000116191.17	RALGPS2	4003.75	-1.00375	0.128252	2.60087e-14	0.047252	0.127416	1
ENSG00000165476.14	REEP3	5575.27	-1.00346	0.111092	1.16984e-18	0.0165046	0.110523	1
ENSG00000279170.2	TSTD3	378.527	-1.00338	0.113312	5.57439e-18	0.0775792	0.103718	1
ENSG00000267199.1	AP001029.2	103.636	-1.00314	0.211289	4.99824e-06	-0.0691666	0.196352	1
ENSG00000151967.18	SCHIP1	235.306	-1.0024	0.227171	2.2852e-05	0.204512	0.219723	1
ENSG00000162961.14	DPY30	981.717	-1.00168	0.155044	3.85158e-10	0.00797902	0.152659	1
ENSG00000270061.1	AC068790.5	51.7531	-1.00108	0.237676	5.3854e-05	-0.325384	0.214309	1
ENSG00000272610.1	MAGI1-IT1	144.527	-1.00091	0.314553	0.00247682	0.0637522	0.306386	1
ENSG00000126091.20	ST3GAL3	826.105	-1.00079	0.166658	6.31978e-09	-0.0869506	0.164449	1
ENSG00000261468.1	AC096921.2	117.641	-1.00069	0.18224	1.1555e-07	-0.000279254	0.167904	1
ENSG00000234975.6	FTH1P2	82.6788	-1.00028	0.274938	0.000511392	0.0280311	0.255967	1
ENSG00000110315.7	RNF141	1026.62	-1.00008	0.101265	4.54489e-22	-0.0494122	0.097866	1
ENSG00000243927.6	MRPS6	1550.61	-0.999715	0.141866	7.77905e-12	0.0178839	0.14031	1
ENSG00000136159.4	NUDT15	648.361	-0.999155	0.142711	1.06616e-11	-0.140848	0.139347	1
ENSG00000230769.1	Z98048.1	33.3514	-0.998968	0.331393	0.00421112	-0.304657	0.304594	1
ENSG00000004766.17	VPS50	1024.8	-0.998382	0.0894907	8.12065e-28	-0.021755	0.0855932	1
ENSG00000271147.8	ARMCX5-GPRASP2	161.429	-0.998189	0.140996	6.18996e-12	-0.122865	0.125239	1
ENSG00000167900.12	TK1	3307.45	-0.997871	0.16679	7.2022e-09	-0.186364	0.166197	1
ENSG00000137486.17	ARRB1	167.626	-0.997841	0.206567	3.3716e-06	-0.0396581	0.198823	1
ENSG00000166762.18	CATSPER2	84.3325	-0.997556	0.228043	2.69737e-05	-0.230094	0.21467	1
ENSG00000178033.6	CALHM5	1190.25	-0.997308	0.0962971	3.80393e-24	-0.0951634	0.0934303	1
ENSG00000272918.1	AC005070.3	51.6285	-0.997144	0.262848	0.000286835	0.00529719	0.238541	1
ENSG00000197093.11	GAL3ST4	416.83	-0.9963	0.313687	0.00252475	-0.12996	0.311418	1
ENSG00000242600.8	MBL1P	45.1301	-0.995075	0.29952	0.00155898	-0.0141453	0.270814	1
ENSG00000184307.15	ZDHHC23	384.789	-0.994589	0.15148	1.96198e-10	-0.07945	0.146433	1
ENSG00000067445.21	TRO	627.093	-0.994486	0.126579	2.06209e-14	-0.112391	0.121828	1
ENSG00000213066.13	FGFR1OP	577.228	-0.994303	0.100861	5.39603e-22	-0.109579	0.0950618	1
ENSG00000198015.13	MRPL42	2289.17	-0.993353	0.0915966	2.34216e-26	0.0279004	0.0896887	1
ENSG00000115232.14	ITGA4	4656.3	-0.992965	0.110012	1.24161e-18	-0.0860437	0.109351	1
ENSG00000134539.17	KLRD1	37.4835	-0.992949	0.35712	0.00846099	-0.195393	0.335553	1
ENSG00000001630.17	CYP51A1	287.344	-0.992412	0.181741	1.36164e-07	-0.12854	0.174789	1
ENSG00000187688.15	TRPV2	3131.48	-0.991463	0.126732	2.66347e-14	-0.041585	0.126011	1
ENSG00000269858.6	EGLN2	502.828	-0.991449	0.156032	7.54983e-10	-0.110896	0.152015	1
ENSG00000164294.14	GPX8	7028.26	-0.990609	0.0855637	7.3254e-30	-0.054245	0.0850139	1
ENSG00000235552.4	RPL6P27	195.05	-0.990142	0.233163	4.6532e-05	-0.0708992	0.224286	1
ENSG00000269899.1	AC025857.2	46.9361	-0.989873	0.282896	0.000843844	0.302153	0.255148	1
ENSG00000105968.18	H2AZ2	4301.46	-0.989316	0.0982862	7.09682e-23	-0.12315	0.0974536	1
ENSG00000158270.12	COLEC12	1397.07	-0.9891	0.268205	0.000425735	0.105738	0.267245	1
ENSG00000243260.3	RN7SL558P	34.4716	-0.98901	0.371404	0.0117884	0.103583	0.34066	1
ENSG00000164975.15	SNAPC3	2457.72	-0.988595	0.0920305	7.01369e-26	0.00736485	0.0903967	1
ENSG00000184995.7	IFNE	488.312	-0.988509	0.221001	1.74779e-05	0.171293	0.217839	1
ENSG00000198721.12	ECI2	2479.8	-0.988286	0.108453	5.74677e-19	-0.00703525	0.107212	1
ENSG00000112367.10	FIG4	862.648	-0.988001	0.120129	1.11503e-15	-0.0201279	0.116988	1
ENSG00000187601.5	MAGEH1	564.083	-0.987684	0.157967	1.41652e-09	-0.136086	0.154941	1
ENSG00000241634.1	AC069499.2	62.6432	-0.98725	0.210646	6.64464e-06	-0.338672	0.194219	1
ENSG00000056050.7	HPF1	618.54	-0.987174	0.128703	8.54953e-14	-0.0164006	0.124911	1
ENSG00000141179.14	PCTP	415.331	-0.986899	0.102494	4.86917e-21	-0.145525	0.0947673	1
ENSG00000261101.2	AC234775.3	68.8164	-0.986898	0.214366	9.70985e-06	0.116697	0.181861	1
ENSG00000144744.17	UBA3	1843.13	-0.986728	0.152127	3.27552e-10	0.0166238	0.150777	1
ENSG00000163069.12	SGCB	5921.68	-0.986673	0.129651	1.34023e-13	-0.0714153	0.129222	1
ENSG00000188612.12	SUMO2	4858.98	-0.986417	0.185189	2.79157e-07	0.0123167	0.184787	1
ENSG00000261668.1	AC093591.2	42.144	-0.985324	0.322256	0.00368771	-0.175583	0.301422	1
ENSG00000134779.15	TPGS2	5560.45	-0.985239	0.186178	3.33794e-07	-0.0244629	0.185837	1
ENSG00000146263.11	MMS22L	1890.44	-0.984697	0.179251	1.14106e-07	-0.172509	0.178435	1
ENSG00000035499.13	DEPDC1B	352.572	-0.983526	0.211392	7.76899e-06	-0.17025	0.207626	1
ENSG00000146776.14	ATXN7L1	786.513	-0.983163	0.135248	1.62582e-12	0.013872	0.131849	1
ENSG00000239763.2	AC009120.1	78.6035	-0.982702	0.202405	2.99661e-06	0.0725303	0.17949	1
ENSG00000006125.18	AP2B1	15089.8	-0.982322	0.109452	1.95251e-18	-0.0430791	0.109241	1
ENSG00000206712.1	RNU6-26P	167.664	-0.982057	0.202464	3.06151e-06	0.175376	0.192554	1
ENSG00000113732.9	ATP6V0E1	4823.36	-0.981573	0.199993	2.32253e-06	0.0426169	0.199613	1
ENSG00000260398.1	AC068700.1	45.3511	-0.981376	0.29192	0.00136187	0.286476	0.268156	1
ENSG00000247828.8	TMEM161B-AS1	1403.13	-0.980873	0.0990663	3.54676e-22	-0.0169026	0.0965501	1
ENSG00000099783.12	HNRNPM	8780.93	-0.980699	0.0946999	3.82731e-24	-0.143506	0.0943012	1
ENSG00000117450.14	PRDX1	12935.4	-0.980642	0.0631654	9.54603e-53	-0.129278	0.0627714	1
ENSG00000276903.1	H2AC16	1396.6	-0.97986	0.280022	0.00084354	-0.0913873	0.279363	1
ENSG00000137198.10	GMPR	174.594	-0.978929	0.286005	0.00110526	-0.0760942	0.280357	1
ENSG00000067992.15	PDK3	110.775	-0.978569	0.205452	4.65246e-06	-0.234425	0.194791	1
ENSG00000141198.16	TOM1L1	673.575	-0.976964	0.13626	3.28838e-12	-0.0579357	0.132747	1
ENSG00000115365.12	LANCL1	2991.8	-0.976916	0.107393	6.6132e-19	-0.0786098	0.106307	1
ENSG00000186260.16	MRTFB	1656.67	-0.976612	0.0894377	1.05617e-26	0.0121812	0.0871057	1
ENSG00000108799.13	EZH1	1721.68	-0.975475	0.0895812	1.45156e-26	0.0236152	0.0872863	1
ENSG00000123737.12	EXOSC9	1254.3	-0.975332	0.145629	8.29294e-11	-0.132858	0.143962	1
ENSG00000182179.13	UBA7	1033.62	-0.974799	0.232368	5.77601e-05	0.175581	0.230873	1
ENSG00000168899.5	VAMP5	1507.67	-0.974633	0.25885	0.000319423	-0.000727645	0.257881	1
ENSG00000100749.8	VRK1	507.393	-0.974102	0.186128	4.5248e-07	-0.245417	0.183443	1
ENSG00000170043.12	TRAPPC1	2326.35	-0.973939	0.141594	2.47378e-11	0.020643	0.140527	1
ENSG00000233452.7	STXBP5-AS1	281.699	-0.973604	0.228217	4.28612e-05	0.0315627	0.223822	1
ENSG00000162813.18	BPNT1	923.702	-0.973423	0.0909022	9.98396e-26	-0.0727444	0.0868967	1
ENSG00000160213.7	CSTB	2913.22	-0.972153	0.168611	2.52203e-08	0.0556863	0.167979	1
ENSG00000133943.20	DGLUCY	1029.95	-0.972003	0.109196	3.71316e-18	-0.0194531	0.106686	1
ENSG00000286721.1	AC010623.1	47.9675	-0.971764	0.275467	0.000762022	0.157589	0.23298	1
ENSG00000184743.13	ATL3	14386.1	-0.971436	0.0691708	2.18309e-43	-0.0941705	0.0688665	1
ENSG00000251079.6	BMS1P2	70.1431	-0.971406	0.292688	0.00157625	-0.11376	0.277839	1
ENSG00000276107.1	AC037198.1	1163.51	-0.971316	0.236261	8.17558e-05	0.0439703	0.234625	1
ENSG00000101079.21	NDRG3	1751.98	-0.971235	0.10855	2.48461e-18	-0.035902	0.106899	1
ENSG00000184178.16	SCFD2	3574.31	-0.971128	0.122275	1.05901e-14	-0.0371511	0.121625	1
ENSG00000272148.1	AC013403.2	42.8344	-0.970516	0.283445	0.00110108	-0.0624261	0.256122	1
ENSG00000181544.15	FANCB	480.055	-0.970147	0.169602	3.26122e-08	-0.18494	0.166101	1
ENSG00000112992.18	NNT	3751.73	-0.969253	0.109401	5.35281e-18	-0.0940833	0.108604	1
ENSG00000164919.11	COX6C	995.388	-0.968915	0.225449	3.74793e-05	-0.0952135	0.224061	1
ENSG00000259562.2	AC090607.2	47.5464	-0.968456	0.274704	0.000768219	-0.303434	0.254049	1
ENSG00000235279.1	AC069079.1	62.878	-0.968447	0.292156	0.00159807	0.0566708	0.271581	1
ENSG00000148180.19	GSN	9815.71	-0.968391	0.205962	6.19691e-06	-0.102141	0.205811	1
ENSG00000228315.12	GUSBP11	354.218	-0.968007	0.135192	3.5173e-12	-0.0530424	0.128771	1
ENSG00000214773.1	AC112512.1	42.8949	-0.967579	0.335209	0.00619998	0.0636967	0.308574	1
ENSG00000065833.9	ME1	781.162	-0.966791	0.252121	0.000244997	0.00468324	0.250149	1
ENSG00000112137.17	PHACTR1	158.282	-0.966427	0.25988	0.000380109	0.0287502	0.253161	1
ENSG00000170946.15	DNAJC24	917.597	-0.96582	0.119643	3.78602e-15	-0.0452388	0.116503	1
ENSG00000266805.1	AP005432.1	55.7202	-0.965809	0.279211	0.00097338	0.0538287	0.255151	1
ENSG00000164941.14	INTS8	1690.46	-0.965584	0.0811269	1.69528e-31	0.00771552	0.0784317	1
ENSG00000147400.10	CETN2	1680.71	-0.965308	0.225193	3.93121e-05	0.0920199	0.224252	1
ENSG00000205978.6	NYNRIN	1617.24	-0.964444	0.128349	2.73852e-13	-0.196073	0.126996	1
ENSG00000079459.13	FDFT1	3125.58	-0.963757	0.163477	1.19836e-08	-0.0356631	0.162843	1
ENSG00000135404.11	CD63	26180.8	-0.962782	0.161021	7.35344e-09	-0.0199163	0.160945	1
ENSG00000197956.10	S100A6	34395.1	-0.961762	0.177196	1.62581e-07	-0.00470832	0.177141	1
ENSG00000139239.7	RPL14P1	31.7214	-0.961441	0.314771	0.00372115	-0.915684	0.309489	1
ENSG00000185495.10	AC138393.1	364.976	-0.961034	0.142377	5.85624e-11	0.114483	0.135265	1
ENSG00000070214.16	SLC44A1	5648.11	-0.960974	0.1073	2.3024e-18	-0.0657158	0.106777	1
ENSG00000132471.12	WBP2	1647.67	-0.96091	0.138471	1.63263e-11	0.0521329	0.137081	1
ENSG00000162976.13	SLC66A3	617.007	-0.960536	0.202099	4.88231e-06	-0.00528723	0.19949	1
ENSG00000176890.16	TYMS	3850.76	-0.960335	0.151867	9.11959e-10	-0.208848	0.151339	1
ENSG00000236535.1	RC3H1-IT1	74.7054	-0.960292	0.228579	5.63837e-05	-0.067543	0.21011	1
ENSG00000178234.13	GALNT11	1296.86	-0.958684	0.093775	1.46513e-23	-0.0730984	0.0913978	1
ENSG00000137872.16	SEMA6D	316.509	-0.958356	0.320039	0.00447581	0.0430791	0.31686	1
ENSG00000142731.11	PLK4	772.503	-0.957429	0.211294	1.34841e-05	-0.122086	0.209628	1
ENSG00000176974.20	SHMT1	392.891	-0.956934	0.205262	7.43811e-06	-0.0887589	0.201831	1
ENSG00000108465.15	CDK5RAP3	379.233	-0.95693	0.142264	6.84509e-11	-0.000256162	0.136169	1
ENSG00000099219.14	ERMP1	824.543	-0.956647	0.0742299	1.00117e-36	-0.0583954	0.0690455	1
ENSG00000197465.14	GYPE	73.0215	-0.956478	0.209405	1.1451e-05	-0.168943	0.191539	1
ENSG00000175054.16	ATR	3362.2	-0.956342	0.105637	9.76129e-19	-0.0708802	0.104757	1
ENSG00000135318.12	NT5E	25754.3	-0.95614	0.1795	2.78973e-07	0.01733	0.179444	1
ENSG00000197429.11	IPP	894.347	-0.955781	0.0848337	2.4164e-28	-0.144464	0.0810212	1
ENSG00000247556.6	OIP5-AS1	3117.86	-0.95564	0.0666117	3.16678e-45	-0.0495782	0.0650731	1
ENSG00000162636.16	FAM102B	1254.78	-0.955625	0.108255	7.06804e-18	-0.0318726	0.105708	1
ENSG00000142856.16	ITGB3BP	491.751	-0.955482	0.160784	9.0967e-09	-0.0775508	0.156627	1
ENSG00000116132.12	PRRX1	17209	-0.955398	0.161225	1.00317e-08	0.0756328	0.161102	1
ENSG00000271971.1	AC120053.1	37.4284	-0.955097	0.299216	0.00239632	0.15132	0.261798	1
ENSG00000134590.14	RTL8C	5443.49	-0.954774	0.163762	1.7459e-08	-0.0490097	0.163408	1
ENSG00000105379.9	ETFB	837.894	-0.954015	0.0920432	3.49638e-24	-0.124686	0.0880721	1
ENSG00000093072.18	ADA2	171.227	-0.953904	0.167232	3.56753e-08	-0.12978	0.156462	1
ENSG00000155959.12	VBP1	1519.32	-0.953787	0.151242	1.01361e-09	-0.0718627	0.149845	1
ENSG00000229127.2	KANSL1L-AS1	109.803	-0.952719	0.21387	1.89627e-05	0.312347	0.196587	1
ENSG00000163635.18	ATXN7	213.593	-0.951837	0.146928	3.44037e-10	0.0169599	0.135936	1
ENSG00000113657.13	DPYSL3	8614.37	-0.951615	0.137295	1.72741e-11	-0.0584477	0.137007	1
ENSG00000106571.14	GLI3	3774.54	-0.951482	0.096174	3.82577e-22	0.0752378	0.095033	1
ENSG00000176222.9	ZNF404	121.053	-0.951466	0.182859	5.28026e-07	-0.0300137	0.166041	1
ENSG00000168078.10	PBK	1527.43	-0.951314	0.227833	6.26082e-05	-0.125986	0.226965	1
ENSG00000249992.2	TMEM158	5011.15	-0.951211	0.192398	1.94775e-06	0.262104	0.192125	1
ENSG00000087502.18	ERGIC2	1965.18	-0.951187	0.117614	3.36601e-15	0.0038824	0.116174	1
ENSG00000120328.6	PCDHB12	48.46	-0.950778	0.320707	0.00490036	-0.19875	0.299679	1
ENSG00000150433.9	TMEM218	413.208	-0.950073	0.107059	4.70702e-18	-0.0164769	0.0991738	1
ENSG00000204219.11	TCEA3	344.406	-0.949124	0.310966	0.00374547	-0.008516	0.308399	1
ENSG00000142396.10	ERVK3-1	362.451	-0.949032	0.0955563	2.64094e-22	0.00539963	0.0856437	1
ENSG00000182944.17	EWSR1	9807.93	-0.948619	0.0783513	1.50002e-32	-0.0595503	0.0779439	1
ENSG00000171530.14	TBCA	1777.35	-0.948252	0.214961	2.29702e-05	0.118304	0.214038	1
ENSG00000224861.1	YBX1P1	55.2055	-0.948056	0.237253	0.000130377	-0.411129	0.221083	1
ENSG00000182718.16	ANXA2	110570	-0.947368	0.148977	7.31439e-10	-0.0196444	0.148956	1
ENSG00000165672.7	PRDX3	4462.66	-0.947015	0.137476	2.30732e-11	0.0140279	0.136919	1
ENSG00000267160.1	AC091152.2	41.7712	-0.946977	0.306527	0.00333576	-0.140355	0.286053	1
ENSG00000146918.20	NCAPG2	2707.45	-0.946682	0.170748	8.66341e-08	-0.198902	0.170149	1
ENSG00000085719.13	CPNE3	5577.71	-0.946491	0.11549	1.41109e-15	0.00567372	0.115018	1
ENSG00000163281.12	GNPDA2	834.3	-0.946392	0.113093	3.4379e-16	-0.0697653	0.109657	1
ENSG00000154589.7	LY96	240.353	-0.945441	0.208223	1.29355e-05	-0.0521816	0.203112	1
ENSG00000005469.11	CROT	663.94	-0.945276	0.102686	2.49273e-19	-0.0484625	0.097977	1
ENSG00000160932.11	LY6E	7076.5	-0.944474	0.251261	0.00032715	0.126072	0.251073	1
ENSG00000068697.7	LAPTM4A	7647.03	-0.944049	0.163713	2.51113e-08	-0.0411559	0.16344	1
ENSG00000143457.11	GOLPH3L	1089.1	-0.942891	0.114947	1.3296e-15	-0.00283465	0.112096	1
ENSG00000165169.11	DYNLT3	1073.89	-0.942828	0.204315	9.2426e-06	0.0742702	0.20291	1
ENSG00000187325.5	TAF9B	758.286	-0.942288	0.170392	9.3613e-08	-0.0553435	0.167739	1
ENSG00000100097.12	LGALS1	70089.8	-0.941997	0.232769	0.000106301	0.0349576	0.232747	1
ENSG00000160752.14	FDPS	2396	-0.941795	0.12631	4.20147e-13	-0.0892172	0.125292	1
ENSG00000187173.4	LCE2A	57.2659	-0.941662	0.409019	0.0303527	0.389103	0.397199	1
ENSG00000160679.13	CHTOP	2565.48	-0.941445	0.0655568	2.58935e-45	-0.0522202	0.0634865	1
ENSG00000213139.8	CRYGS	73.8901	-0.941367	0.188413	1.50293e-06	-0.184278	0.170625	1
ENSG00000120820.12	GLT8D2	1674.94	-0.941165	0.22855	7.95151e-05	-0.0627491	0.22769	1
ENSG00000078098.14	FAP	4335.88	-0.940604	0.0719485	9.33682e-38	-0.0371066	0.0710045	1
ENSG00000163191.6	S100A11	13500.3	-0.940245	0.221079	4.53067e-05	0.0788375	0.220964	1
ENSG00000137100.16	DCTN3	2770.06	-0.940009	0.171245	1.16701e-07	-0.0331328	0.170536	1
ENSG00000184785.6	SMIM10	199.044	-0.939937	0.199507	5.93265e-06	-0.0191175	0.192377	1
ENSG00000182585.10	EPGN	242.67	-0.939849	0.384439	0.0211826	0.0738391	0.381139	1
ENSG00000165259.14	HDX	352.459	-0.939185	0.178236	3.75391e-07	0.128868	0.171512	1
ENSG00000202191.1	SNORD113-1	184.522	-0.939099	0.184518	9.44224e-07	0.104257	0.174277	1
ENSG00000201500.1	AL132709.3	56.1713	-0.938569	0.245604	0.000257769	-0.0648918	0.223139	1
ENSG00000184432.10	COPB2	9406.75	-0.937633	0.075692	5.1096e-34	-0.0741557	0.0752438	1
ENSG00000051825.15	MPHOSPH9	1583.57	-0.937569	0.0963308	1.80906e-21	-0.0834456	0.094288	1
ENSG00000259644.1	AC022613.3	63.9776	-0.937528	0.242462	0.000216402	-0.14335	0.225397	1
ENSG00000070831.17	CDC42	12569.1	-0.937458	0.140176	8.83418e-11	0.0210123	0.139975	1
ENSG00000115525.18	ST3GAL5	585.957	-0.936743	0.117927	1.0489e-14	-0.0782144	0.11387	1
ENSG00000182359.15	KBTBD3	77.8602	-0.936539	0.247801	0.000303024	0.0841842	0.230722	1
ENSG00000248019.3	FAM13A-AS1	533.967	-0.936381	0.117102	6.92064e-15	-0.0584579	0.112268	1
ENSG00000279786.1	AC105235.1	76.6557	-0.936195	0.207523	1.47503e-05	0.0256468	0.184902	1
ENSG00000215223.3	CYP51A1P3	65.4471	-0.936001	0.26463	0.000737437	-0.135655	0.250265	1
ENSG00000165704.15	HPRT1	1001.74	-0.935981	0.136387	2.74969e-11	-0.0351544	0.133885	1
ENSG00000084754.12	HADHA	9121.98	-0.933819	0.139516	8.52305e-11	-0.00731804	0.139251	1
ENSG00000075142.13	SRI	2352.07	-0.933765	0.0996177	5.33717e-20	0.00652924	0.0981249	1
ENSG00000112118.20	MCM3	2774.07	-0.932889	0.176773	3.60264e-07	-0.224069	0.176277	1
ENSG00000136205.17	TNS3	6299.21	-0.932123	0.216748	3.70486e-05	-0.0505637	0.216534	1
ENSG00000010292.13	NCAPD2	7680.51	-0.932078	0.143804	3.3729e-10	-0.158241	0.143525	1
ENSG00000188559.15	RALGAPA2	589.737	-0.931928	0.0819303	7.25529e-29	0.0171621	0.0752292	1
ENSG00000124209.4	RAB22A	4242.04	-0.9318	0.0950696	9.35773e-22	0.0663335	0.094216	1
ENSG00000124785.9	NRN1	4090.06	-0.931764	0.2229	6.13963e-05	0.0143037	0.222576	1
ENSG00000114107.9	CEP70	536.154	-0.931455	0.202312	9.70002e-06	0.00705566	0.19919	1
ENSG00000134201.12	GSTM5	65.8966	-0.931382	0.251657	0.000405646	-0.207626	0.238504	1
ENSG00000143252.14	SDHC	3587.45	-0.931032	0.10957	1.18083e-16	0.00784639	0.108717	1
ENSG00000273297.2	AC009275.1	34.5274	-0.930862	0.281421	0.00163673	-0.17342	0.258552	1
ENSG00000237649.8	KIFC1	2233.87	-0.930644	0.177489	4.29622e-07	-0.221891	0.176866	1
ENSG00000109686.18	SH3D19	7433.72	-0.93063	0.150123	1.96589e-09	0.0294135	0.149746	1
ENSG00000171155.8	C1GALT1C1	731.495	-0.929939	0.13057	4.5955e-12	-0.0423953	0.127544	1
ENSG00000153944.11	MSI2	2106.31	-0.929624	0.165184	5.45751e-08	-0.00744371	0.16421	1
ENSG00000099256.19	PRTFDC1	496.458	-0.929156	0.22369	6.85218e-05	-0.014013	0.22109	1
ENSG00000127863.15	TNFRSF19	2444.47	-0.92898	0.144027	4.12054e-10	0.000374812	0.142868	1
ENSG00000214106.9	PAXIP1-AS2	311.369	-0.928506	0.137445	5.64688e-11	0.00393663	0.129921	1
ENSG00000277007.1	AC096642.1	48.4093	-0.928448	0.248099	0.000348455	0.0387313	0.224247	1
ENSG00000141447.18	OSBPL1A	1291.38	-0.928135	0.137326	5.52958e-11	0.011564	0.135529	1
ENSG00000184076.13	UQCR10	1536.52	-0.928017	0.205509	1.44609e-05	0.0294266	0.2044	1
ENSG00000127922.9	SEM1	904.667	-0.927413	0.11702	1.2092e-14	-0.0915874	0.11421	1
ENSG00000182117.5	NOP10	2495.52	-0.927362	0.138887	9.47634e-11	0.0457891	0.137989	1
ENSG00000102309.15	PIN4	222.23	-0.927152	0.257714	0.000592974	0.00370865	0.251875	1
ENSG00000170955.10	CAVIN3	5953.45	-0.927023	0.137361	5.9005e-11	-0.103092	0.137006	1
ENSG00000254685.6	FPGT	345.186	-0.92664	0.0961338	4.42587e-21	-0.0686519	0.0867393	1
ENSG00000235748.1	SEPTIN14P12	59.3772	-0.926241	0.272688	0.0012075	-0.338109	0.258846	1
ENSG00000257178.5	AC103702.1	84.0539	-0.926101	0.223732	7.27388e-05	-0.0304767	0.207587	1
ENSG00000142188.17	TMEM50B	1122.33	-0.926035	0.0867247	1.37413e-25	-0.0311109	0.0833877	1
ENSG00000280042.1	AC022336.4	85.1948	-0.925988	0.357472	0.014408	-0.0895006	0.348798	1
ENSG00000172893.15	DHCR7	923.897	-0.925958	0.209241	2.16076e-05	-0.0128462	0.207787	1
ENSG00000201710.1	AL132709.4	70.6671	-0.92587	0.210405	2.40849e-05	-0.322951	0.195294	1
ENSG00000166750.10	SLFN5	15594.7	-0.925727	0.159501	2.02892e-08	0.0662641	0.159344	1
ENSG00000213613.2	RPL11P3	75.5672	-0.925447	0.200568	9.2597e-06	-0.380935	0.187992	1
ENSG00000105053.11	VRK3	1267.35	-0.925294	0.0794095	3.10568e-30	0.0225444	0.07575	1
ENSG00000125247.15	TMTC4	339.513	-0.924718	0.104748	7.04389e-18	-0.095024	0.0970261	1
ENSG00000253552.8	HOXA-AS2	30.9909	-0.923981	0.39126	0.0261682	-0.278798	0.372085	1
ENSG00000261315.2	LARP4P	76.5707	-0.923971	0.206618	1.75488e-05	-0.125466	0.187473	1
ENSG00000093100.13	AC016026.1	42.3207	-0.923626	0.303298	0.00382857	0.231801	0.266689	1
ENSG00000152642.10	GPD1L	244.192	-0.923399	0.109715	2.30839e-16	0.0469709	0.0975166	1
ENSG00000212127.6	TAS2R14	90.3701	-0.923103	0.208226	2.08631e-05	0.0188195	0.190267	1
ENSG00000134996.12	OSTF1	1320.39	-0.922102	0.14101	2.33122e-10	0.0704543	0.139324	1
ENSG00000273203.1	AC006946.2	97.5289	-0.922084	0.22998	0.000123642	0.0847959	0.20833	1
ENSG00000238835.1	SCARNA18	33.4907	-0.922049	0.40969	0.0344706	-0.159718	0.387595	1
ENSG00000065518.8	NDUFB4	1519.78	-0.921308	0.227018	0.000101542	0.0339929	0.226099	1
ENSG00000188352.12	FOCAD	2972.53	-0.921037	0.0578348	1.92123e-55	-0.0653549	0.0560152	1
ENSG00000131100.13	ATP6V1E1	3226.13	-0.920981	0.133035	1.82693e-11	-0.0421719	0.132383	1
ENSG00000269925.1	Z98884.2	64.6719	-0.919672	0.325154	0.00735836	-0.0751321	0.309877	1
ENSG00000100023.19	PPIL2	2039.14	-0.919316	0.0492666	9.27088e-76	-0.0342505	0.0461166	1
ENSG00000104129.10	DNAJC17	506.002	-0.919184	0.0910608	5.33932e-23	-0.0455326	0.0842368	1
ENSG00000116874.11	WARS2	522.608	-0.91916	0.0905735	3.11416e-23	-0.104084	0.0839661	1
ENSG00000142892.15	PIGK	2660.29	-0.918137	0.152219	5.38764e-09	0.0125931	0.151394	1
ENSG00000136161.12	RCBTB2	766.401	-0.918109	0.170758	2.13732e-07	-0.0322875	0.167982	1
ENSG00000077380.15	DYNC1I2	5065.14	-0.917173	0.119702	9.07914e-14	-0.0107729	0.119149	1
ENSG00000164244.20	PRRC1	4679.62	-0.91706	0.0750126	3.66314e-33	-0.0296478	0.0741064	1
ENSG00000026652.15	AGPAT4	1149.91	-0.91637	0.0936456	1.08822e-21	0.0918279	0.0902751	1
ENSG00000132383.12	RPA1	3809.15	-0.916289	0.112799	2.5256e-15	-0.131307	0.112145	1
ENSG00000109099.15	PMP22	2373.91	-0.916099	0.0723684	1.79099e-35	0.0438451	0.0699642	1
ENSG00000115561.16	CHMP3	2110.3	-0.914957	0.0664372	9.17932e-42	-0.000350706	0.064105	1
ENSG00000169744.13	LDB2	1011.05	-0.914497	0.165354	9.34324e-08	-0.0503135	0.162944	1
ENSG00000109738.11	GLRB	290.704	-0.91448	0.211924	3.48118e-05	-0.0916487	0.207461	1
ENSG00000105819.14	PMPCB	1445.63	-0.914404	0.0878684	2.28324e-24	-0.0259855	0.0853497	1
ENSG00000156587.16	UBE2L6	1757.67	-0.914261	0.281424	0.00199241	0.277634	0.280685	1
ENSG00000126016.15	AMOT	921.494	-0.914137	0.28595	0.00235987	-0.20802	0.28456	1
ENSG00000188641.14	DPYD	4457.48	-0.913972	0.0930869	7.91698e-22	-0.0111494	0.0922963	1
ENSG00000189241.7	TSPYL1	5717.27	-0.913944	0.0692519	1.89427e-38	-0.0992581	0.0685	1
ENSG00000249258.2	AC079193.2	40.4441	-0.913932	0.292955	0.00302824	0.217038	0.263796	1
ENSG00000166845.15	C18orf54	996.628	-0.913321	0.172371	3.2305e-07	-0.160176	0.170614	1
ENSG00000118420.17	UBE3D	291.134	-0.913145	0.121706	2.9802e-13	-0.0301284	0.112918	1
ENSG00000064309.14	CDON	254.542	-0.912349	0.248104	0.000443102	-0.00353537	0.243034	1
ENSG00000175643.10	RMI2	358.421	-0.912292	0.175924	5.78311e-07	-0.146555	0.172062	1
ENSG00000266896.1	AL354892.3	35.0608	-0.912159	0.284574	0.00229464	-0.513146	0.269905	1
ENSG00000042493.16	CAPG	3447.03	-0.911699	0.103843	1.06987e-17	-0.0452211	0.102998	1
ENSG00000149557.14	FEZ1	1032.44	-0.911489	0.161728	5.21576e-08	-0.080574	0.159752	1
ENSG00000225300.1	AL591623.1	77.2163	-0.910431	0.278094	0.00183476	0.0567005	0.262965	1
ENSG00000168734.14	PKIG	1643.97	-0.909955	0.134983	6.20548e-11	0.0581444	0.13318	1
ENSG00000124343.13	XG	930.132	-0.909082	0.211393	3.70508e-05	-0.0170392	0.209751	1
ENSG00000102038.15	SMARCA1	4189.79	-0.90905	0.097908	1.20273e-19	-0.0551066	0.0971452	1
ENSG00000196776.16	CD47	3493.92	-0.908909	0.154774	1.36776e-08	0.00335795	0.15421	1
ENSG00000231615.2	AL645568.2	40.9979	-0.90817	0.423822	0.0444269	0.212501	0.401415	1
ENSG00000187720.14	THSD4	2448.09	-0.908024	0.219971	7.62963e-05	0.0422264	0.219474	1
ENSG00000169604.19	ANTXR1	19437.7	-0.908022	0.120622	2.47873e-13	-0.0737882	0.120485	1
ENSG00000111670.16	GNPTAB	3174.51	-0.906911	0.111528	2.36083e-15	-0.0502598	0.110702	1
ENSG00000120324.9	PCDHB10	52.9659	-0.906633	0.280366	0.00209259	-0.0219927	0.258086	1
ENSG00000233369.7	GTF2IP4	820.472	-0.906234	0.151772	7.71404e-09	0.0307365	0.148941	1
ENSG00000244346.1	AC092953.1	33.2066	-0.905574	0.351958	0.0150913	-0.126016	0.325813	1
ENSG00000149294.16	NCAM1	2094.55	-0.904716	0.402515	0.0347137	-0.00238741	0.402157	1
ENSG00000153395.10	LPCAT1	2518.28	-0.904282	0.106606	1.33157e-16	-0.0535041	0.105418	1
ENSG00000020922.12	MRE11	1108.98	-0.903815	0.134121	6.30797e-11	-0.0988695	0.132261	1
ENSG00000164751.15	PEX2	1175.73	-0.903596	0.107798	3.05756e-16	-0.108227	0.105221	1
ENSG00000250608.2	AC010210.1	103.262	-0.903407	0.20659	2.71503e-05	-0.2153	0.194585	1
ENSG00000156467.9	UQCRB	2571.91	-0.903268	0.19949	1.3692e-05	-0.038031	0.19887	1
ENSG00000131558.15	EXOC4	3085.63	-0.903199	0.0801185	2.24295e-28	0.0124252	0.0788731	1
ENSG00000124635.8	H2BC11	2455.16	-0.902952	0.227371	0.000143671	-0.16145	0.22698	1
ENSG00000079950.14	STX7	3006.46	-0.902542	0.135523	1.06287e-10	0.0839459	0.13465	1
ENSG00000100320.23	RBFOX2	13280.8	-0.902307	0.103956	2.53198e-17	0.0220766	0.103687	1
ENSG00000071794.16	HLTF	2138.76	-0.90177	0.0967547	8.72185e-20	-0.0893025	0.0955398	1
ENSG00000168291.13	PDHB	1823.18	-0.901417	0.069131	1.44559e-37	-0.11427	0.0666826	1
ENSG00000125743.10	SNRPD2	5003.96	-0.901208	0.180723	1.57758e-06	0.0529391	0.18032	1
ENSG00000106692.14	FKTN	2111.24	-0.901056	0.0686562	4.87942e-38	-0.0421282	0.0664063	1
ENSG00000114948.13	ADAM23	804.649	-0.900369	0.190398	5.45758e-06	-0.0667567	0.188708	1
ENSG00000065357.20	DGKA	2482.09	-0.900214	0.101369	4.45912e-18	-0.155559	0.100255	1
ENSG00000277558.1	AL109923.1	34.7463	-0.89993	0.320295	0.0077718	0.109774	0.286262	1
ENSG00000119013.9	NDUFB3	1088.66	-0.899472	0.122141	8.22375e-13	-0.0989429	0.119785	1
ENSG00000185651.14	UBE2L3	5307.22	-0.89941	0.143657	1.34516e-09	0.0215723	0.143235	1
ENSG00000223960.7	CHROMR	1025.39	-0.89932	0.156096	2.585e-08	-0.0558652	0.154376	1
ENSG00000167107.12	ACSF2	378.646	-0.898497	0.101931	7.88572e-18	-0.00399876	0.093263	1
ENSG00000184500.16	PROS1	320.086	-0.898234	0.114546	2.31224e-14	-0.15162	0.107361	1
ENSG00000196569.12	LAMA2	7110.3	-0.897801	0.154915	2.12762e-08	-0.0246307	0.154622	1
ENSG00000139921.13	TMX1	2088.54	-0.897561	0.130759	2.72104e-11	-0.0478203	0.129653	1
ENSG00000146243.14	IRAK1BP1	305.626	-0.89741	0.148738	5.32978e-09	0.0301123	0.141064	1
ENSG00000235619.1	RPL36AP33	71.7356	-0.897346	0.257475	0.0008866	0.0982836	0.23807	1
ENSG00000243650.3	RN7SL834P	52.2181	-0.8968	0.291396	0.00346264	0.00998345	0.271831	1
ENSG00000118596.12	SLC16A7	4800.18	-0.896674	0.0974012	2.48202e-19	0.175106	0.0966061	1
ENSG00000116906.13	GNPAT	1899.9	-0.896614	0.0907024	4.14624e-22	-0.0329822	0.0889316	1
ENSG00000129128.13	SPCS3	7181.64	-0.896593	0.10659	2.3995e-16	-0.0731408	0.106222	1
ENSG00000102158.19	MAGT1	4486.95	-0.896307	0.108874	1.04493e-15	-0.00583868	0.108186	1
ENSG00000255200.1	PGAM1P8	87.4846	-0.896263	0.198576	1.46081e-05	-0.031239	0.182488	1
ENSG00000136267.13	DGKB	127.216	-0.895827	0.202591	2.19356e-05	0.233242	0.178788	1
ENSG00000141380.14	SS18	4133.69	-0.89575	0.0522191	3.68741e-64	-0.00738961	0.0506924	1
ENSG00000117697.15	NSL1	1228.53	-0.895634	0.114944	3.38876e-14	-0.0260493	0.112782	1
ENSG00000137871.20	ZNF280D	926.05	-0.895518	0.0939807	1.25324e-20	0.0193389	0.0901955	1
ENSG00000116005.12	PCYOX1	6622.73	-0.895486	0.11795	1.53404e-13	0.00446335	0.117567	1
ENSG00000122545.20	SEPTIN7	8519.39	-0.895424	0.10648	2.44564e-16	-0.0132269	0.10611	1
ENSG00000100281.14	HMGXB4	1749.08	-0.895379	0.0916408	1.25659e-21	-0.0635609	0.0897784	1
ENSG00000152556.17	PFKM	2241.63	-0.895368	0.0718219	1.9315e-34	-0.0554053	0.0699164	1
ENSG00000173692.13	PSMD1	6806.85	-0.894816	0.0647212	4.42492e-42	-0.0732321	0.063996	1
ENSG00000075945.13	KIFAP3	2162.36	-0.8939	0.158914	5.54125e-08	-0.0442689	0.157992	1
ENSG00000241489.8	AC244197.3	47.3588	-0.893853	0.306227	0.00562951	-0.209839	0.288419	1
ENSG00000110628.16	SLC22A18	516.203	-0.893591	0.114382	2.89664e-14	-0.100182	0.109664	1
ENSG00000116478.12	HDAC1	2910.69	-0.892683	0.0791238	2.03538e-28	0.0158882	0.0778176	1
ENSG00000164733.21	CTSB	71265.3	-0.892633	0.0900566	3.20079e-22	0.0291101	0.0900144	1
ENSG00000170310.15	STX8	662.482	-0.892578	0.233588	0.000258065	0.0309282	0.231725	1
ENSG00000165698.16	SPACA9	274.313	-0.892319	0.201945	2.2246e-05	-0.0278005	0.196605	1
ENSG00000091844.8	RGS17	422.679	-0.891963	0.336433	0.0121907	0.416711	0.334298	1
ENSG00000105393.16	BABAM1	761.558	-0.891822	0.0970622	2.90642e-19	-0.114245	0.0929706	1
ENSG00000163412.13	EIF4E3	170.62	-0.891616	0.184587	3.37553e-06	-0.0642753	0.175871	1
ENSG00000104613.12	INTS10	1728.17	-0.891176	0.0661493	5.084e-40	-0.0118926	0.0634887	1
ENSG00000102893.16	PHKB	3475.91	-0.890906	0.104144	7.30051e-17	-0.0203465	0.103318	1
ENSG00000112282.18	MED23	2439.45	-0.890644	0.0596643	7.27721e-49	-0.0286113	0.0575104	1
ENSG00000139644.13	TMBIM6	26111.2	-0.890448	0.0697264	4.39913e-36	-0.0555842	0.0695646	1
ENSG00000119878.6	CRIPT	976.587	-0.890436	0.106881	4.66069e-16	-0.00805077	0.103439	1
ENSG00000125356.7	NDUFA1	975.986	-0.890056	0.195799	1.26359e-05	-0.160711	0.194364	1
ENSG00000113212.7	PCDHB7	59.5444	-0.889963	0.278593	0.00237722	0.130513	0.252925	1
ENSG00000163820.15	FYCO1	2514.55	-0.88993	0.0912741	1.53176e-21	-0.00305492	0.0901616	1
ENSG00000132485.14	ZRANB2	2987.49	-0.889745	0.0810581	5.69259e-27	-0.0515023	0.0798027	1
ENSG00000172172.8	MRPL13	825.399	-0.889676	0.176518	1.20987e-06	-0.0985107	0.174476	1
ENSG00000280381.1	AC026362.2	72.9098	-0.889636	0.32813	0.0103193	0.125138	0.313093	1
ENSG00000174599.5	TRAM1L1	56.1402	-0.889434	0.343786	0.0145311	-0.192161	0.330303	1
ENSG00000121898.13	CPXM2	4089.77	-0.889285	0.224977	0.000154557	-0.0137253	0.224697	1
ENSG00000136235.16	GPNMB	4663.4	-0.888896	0.11562	7.45966e-14	0.0259923	0.115182	1
ENSG00000235529.1	AGAP1-IT1	47.2423	-0.888863	0.336817	0.0126118	-0.304937	0.32267	1
ENSG00000137309.20	HMGA1	44305.9	-0.888823	0.168411	3.59681e-07	0.116621	0.168374	1
ENSG00000099797.15	TECR	2056.2	-0.888528	0.150368	1.10667e-08	-0.0204415	0.149383	1
ENSG00000070081.17	NUCB2	3378.79	-0.887679	0.154623	2.90424e-08	-0.0497783	0.154043	1
ENSG00000198856.13	OSTC	3675.58	-0.88734	0.0953325	9.73662e-20	-0.140053	0.0945117	1
ENSG00000168461.13	RAB31	6251.5	-0.887094	0.182606	2.95761e-06	-0.0323006	0.18234	1
ENSG00000117620.15	SLC35A3	1134.76	-0.887009	0.110752	6.26601e-15	0.0120823	0.108293	1
ENSG00000243199.1	AC115223.1	304.502	-0.886025	0.282455	0.00286649	0.102334	0.278123	1
ENSG00000182004.13	SNRPE	1031	-0.885839	0.128532	2.25645e-11	-0.0824929	0.126251	1
ENSG00000183856.11	IQGAP3	5585.85	-0.885738	0.166245	2.7714e-07	-0.21006	0.165979	1
ENSG00000103876.12	FAH	1269.62	-0.885654	0.0851831	2.51512e-24	-0.00873409	0.082281	1
ENSG00000277443.3	MARCKS	18559.5	-0.884632	0.0558285	6.64834e-55	-0.0491318	0.0554156	1
ENSG00000100387.9	RBX1	1455.87	-0.884509	0.104804	1.90386e-16	-0.0633601	0.102736	1
ENSG00000125676.20	THOC2	3259.38	-0.884456	0.0687743	1.41526e-36	-0.0258393	0.0674341	1
ENSG00000102401.20	ARMCX3	3410.73	-0.884411	0.121965	1.84608e-12	-0.102469	0.121268	1
ENSG00000234616.9	JRK	2188.72	-0.884216	0.148595	8.68022e-09	-0.203728	0.147662	1
ENSG00000167996.16	FTH1	73331.8	-0.883598	0.191773	9.54897e-06	0.0600977	0.191746	1
ENSG00000260862.1	AC099506.1	53.5676	-0.883538	0.203785	3.19115e-05	-0.267116	0.187898	1
ENSG00000109971.14	HSPA8	51278.9	-0.883196	0.144245	3.12846e-09	0.00981277	0.144209	1
ENSG00000237491.10	LINC01409	118.581	-0.883151	0.189037	7.11128e-06	-0.0382446	0.176424	1
ENSG00000214389.2	RPS3AP26	94.0289	-0.883026	0.271189	0.00194512	-0.0902992	0.260043	1
ENSG00000264546.1	AC008026.3	62.8759	-0.882443	0.305868	0.00622664	-0.431505	0.296048	1
ENSG00000103479.16	RBL2	2728.06	-0.882323	0.0807444	9.71886e-27	-0.0289516	0.079432	1
ENSG00000280106.1	AC008555.7	54.5907	-0.882282	0.285956	0.00337816	-0.136522	0.273061	1
ENSG00000112667.12	DNPH1	374.196	-0.881791	0.153688	2.95877e-08	-0.210551	0.149507	1
ENSG00000224430.2	MKRN5P	78.9058	-0.881467	0.22269	0.000151313	-0.106989	0.204865	1
ENSG00000111229.16	ARPC3	4235.66	-0.880745	0.228436	0.000225983	0.0158628	0.228112	1
ENSG00000134057.15	CCNB1	4547.25	-0.880712	0.190006	8.40964e-06	-0.15781	0.1897	1
ENSG00000100804.19	PSMB5	3443.1	-0.880545	0.0837157	7.27124e-25	-0.0974609	0.0827523	1
ENSG00000157326.19	DHRS4	411.223	-0.880228	0.129994	5.07823e-11	-0.0703227	0.124156	1
ENSG00000100196.11	KDELR3	3878.01	-0.880174	0.155244	4.32748e-08	-0.0919455	0.154833	1
ENSG00000135336.14	ORC3	1092.55	-0.879655	0.0893443	6.08161e-22	-0.110126	0.0866896	1
ENSG00000189343.7	RPS2P46	120.148	-0.879636	0.204777	3.78211e-05	-0.316912	0.193782	1
ENSG00000033170.17	FUT8	4594.25	-0.87907	0.119125	7.37134e-13	0.0205242	0.118642	1
ENSG00000135750.15	KCNK1	130.523	-0.878792	0.154253	3.71174e-08	-0.169334	0.143985	1
ENSG00000201036.1	AL132709.2	83.3786	-0.878639	0.191158	1.00483e-05	0.0869791	0.169143	1
ENSG00000235381.1	AL596202.1	85.262	-0.878566	0.202369	3.11082e-05	-0.00638045	0.185929	1
ENSG00000111897.7	SERINC1	9291.29	-0.878058	0.120617	1.50939e-12	-0.0359695	0.120355	1
ENSG00000135720.13	DYNC1LI2	7092.4	-0.878038	0.058366	1.33153e-49	-0.0642909	0.0576799	1
ENSG00000155561.15	NUP205	3823.3	-0.876963	0.129787	5.59087e-11	-0.1095	0.129255	1
ENSG00000143387.13	CTSK	3844.24	-0.876375	0.171225	8.17388e-07	-0.00503407	0.170832	1
ENSG00000196878.15	LAMB3	377.311	-0.876303	0.231523	0.000296542	-0.0804115	0.228999	1
ENSG00000279765.3	AC013394.1	222.667	-0.876033	0.168212	5.16021e-07	-0.130861	0.16073	1
ENSG00000148700.15	ADD3	5062.01	-0.875959	0.0981535	3.0401e-18	-0.0319745	0.0974642	1
ENSG00000167553.15	TUBA1C	18814	-0.87591	0.104756	3.63633e-16	-0.115067	0.10461	1
ENSG00000136874.11	STX17	1609.22	-0.875721	0.0947156	1.72289e-19	0.00424985	0.0926109	1
ENSG00000170312.16	CDK1	1188.22	-0.875502	0.224519	0.000190801	-0.253781	0.223681	1
ENSG00000165609.13	NUDT5	1745.28	-0.875428	0.0729698	5.53715e-32	-0.0363203	0.0706009	1
ENSG00000085871.9	MGST2	73.0207	-0.875068	0.289974	0.00416951	0.223318	0.26943	1
ENSG00000081870.11	HSPB11	694.563	-0.874759	0.134574	2.99692e-10	-0.058979	0.131361	1
ENSG00000249784.1	SCARNA22	62.8215	-0.874686	0.368299	0.0253018	-0.300632	0.358481	1
ENSG00000172728.16	FUT10	977.614	-0.87396	0.0605285	8.61059e-46	-0.00341772	0.0550575	1
ENSG00000272674.3	PCDHB16	173.139	-0.873926	0.165433	3.50187e-07	0.0465272	0.154095	1
ENSG00000008282.8	SYPL1	3383.32	-0.873487	0.135419	4.1161e-10	-0.0561345	0.134768	1
ENSG00000102053.12	ZC3H12B	104.705	-0.872907	0.214384	9.60474e-05	-0.190827	0.204168	1
ENSG00000041357.16	PSMA4	3284	-0.872861	0.162106	2.04998e-07	-0.0274657	0.1615	1
ENSG00000104490.18	NCALD	265.131	-0.872853	0.242993	0.000604964	0.064723	0.239442	1
ENSG00000139567.13	ACVRL1	1516.17	-0.872605	0.17526	1.63906e-06	-0.0446261	0.174426	1
ENSG00000057935.13	MTA3	1107.89	-0.872492	0.0918445	1.64324e-20	0.0302338	0.0886564	1
ENSG00000105894.12	PTN	451.782	-0.87217	0.253669	0.00104797	-0.0427942	0.251134	1
ENSG00000083123.15	BCKDHB	799.245	-0.87168	0.103019	1.589e-16	-0.0554822	0.0990297	1
ENSG00000272777.1	AC019131.2	61.0677	-0.871314	0.226796	0.000238198	0.177614	0.201207	1
ENSG00000183726.11	TMEM50A	6200.83	-0.870895	0.149411	1.75904e-08	-0.0137576	0.149076	1
ENSG00000151338.18	MIPOL1	576.417	-0.870851	0.0967233	1.51556e-18	0.0330426	0.0911964	1
ENSG00000148303.17	RPL7A	34270.8	-0.870746	0.158502	1.13994e-07	0.0400868	0.158433	1
ENSG00000116096.6	SPR	493.26	-0.870728	0.147005	1.01902e-08	-0.11557	0.143575	1
ENSG00000103769.10	RAB11A	3516.96	-0.870256	0.0952038	4.45034e-19	-0.0218299	0.0942734	1
ENSG00000127184.13	COX7C	2339.52	-0.870008	0.139712	1.65489e-09	0.036102	0.138695	1
ENSG00000157426.14	AASDH	520.613	-0.869816	0.0853941	2.13616e-23	0.0406421	0.0779879	1
ENSG00000198663.16	C6orf89	5837.88	-0.869744	0.0636296	3.64667e-41	-0.0146994	0.0628142	1
ENSG00000106588.11	PSMA2	260.064	-0.868939	0.124453	1.21804e-11	-0.10053	0.115968	1
ENSG00000134248.13	LAMTOR5	1591.91	-0.868717	0.157612	1.03378e-07	0.00786973	0.156402	1
ENSG00000135976.19	ANKRD36	1914.96	-0.868621	0.0770533	2.24902e-28	-0.105063	0.0753538	1
ENSG00000113328.19	CCNG1	3770.47	-0.868569	0.159896	1.5887e-07	0.0637536	0.159345	1
ENSG00000261786.1	AC006058.1	255.138	-0.868047	0.353528	0.0206192	0.190952	0.350638	1
ENSG00000259969.1	AL049838.1	78.371	-0.8679	0.262271	0.00162876	0.016745	0.246961	1
ENSG00000271204.1	AC016831.4	303.902	-0.867858	0.203382	4.26889e-05	0.0425715	0.19844	1
ENSG00000125629.15	INSIG2	478.74	-0.867305	0.0949415	4.69464e-19	-0.101546	0.0888113	1
ENSG00000140391.15	TSPAN3	4099.98	-0.867296	0.0953702	6.77393e-19	-0.0422318	0.0946438	1
ENSG00000140386.13	SCAPER	505.826	-0.867265	0.105212	9.59168e-16	-0.132243	0.100813	1
ENSG00000252498.1	RNU6-1016P	72.7385	-0.866997	0.219268	0.000153773	0.154462	0.197055	1
ENSG00000132824.14	SERINC3	8014.41	-0.866885	0.113089	8.85058e-14	-0.0207815	0.11278	1
ENSG00000198677.11	TTC37	7291.83	-0.866382	0.0676372	2.70046e-36	-0.0236063	0.0670321	1
ENSG00000277945.1	AC107308.1	104.494	-0.86636	0.244876	0.000735139	0.0636563	0.23479	1
ENSG00000272578.5	AP000347.1	105.757	-0.866301	0.212492	9.41757e-05	-0.0106476	0.19978	1
ENSG00000162384.14	CZIB	962.704	-0.865026	0.120439	3.01402e-12	0.00113707	0.117714	1
ENSG00000112335.15	SNX3	5136.35	-0.864487	0.164595	4.10097e-07	0.00979159	0.164234	1
ENSG00000152234.16	ATP5F1A	12413.2	-0.864171	0.101607	1.10603e-16	-0.0523715	0.101368	1
ENSG00000145725.19	PPIP5K2	3955.84	-0.864101	0.0877732	6.134e-22	-0.0359883	0.0869006	1
ENSG00000124160.12	NCOA5	1680.18	-0.863546	0.0804237	7.36056e-26	0.0383124	0.0779469	1
ENSG00000164118.13	CEP44	736.317	-0.863531	0.113142	1.13567e-13	-0.072363	0.109443	1
ENSG00000118939.17	UCHL3	128.519	-0.863105	0.321109	0.0110092	0.0590625	0.313798	1
ENSG00000129465.16	RIPK3	92.9599	-0.862972	0.21712	0.000141808	-0.027039	0.204173	1
ENSG00000113648.16	MACROH2A1	7208.26	-0.862469	0.0712593	1.57053e-32	-0.0418203	0.070677	1
ENSG00000148985.20	PGAP2	483.308	-0.862212	0.0975221	6.28293e-18	-0.0376594	0.0921223	1
ENSG00000242299.1	AC073861.1	67.2197	-0.86135	0.314307	0.00949946	-0.238672	0.300627	1
ENSG00000213983.12	AP1G2	228.475	-0.860934	0.119906	3.06028e-12	-0.182799	0.110387	1
ENSG00000271795.1	AC011337.1	35.3536	-0.860638	0.286561	0.00435792	-0.161966	0.26356	1
ENSG00000177058.12	SLC38A9	534.737	-0.860277	0.0884833	1.99814e-21	-0.108111	0.0824923	1
ENSG00000131174.7	COX7B	1920.9	-0.860131	0.272134	0.00265317	0.0838767	0.271464	1
ENSG00000241288.8	LINC02614	610.171	-0.860051	0.170427	1.17266e-06	0.133234	0.166845	1
ENSG00000273186.1	AL359091.4	62.5124	-0.85986	0.236163	0.000506092	-0.040477	0.216039	1
ENSG00000167863.12	ATP5PD	4549.74	-0.859572	0.151333	4.08073e-08	0.00912808	0.150875	1
ENSG00000106785.15	TRIM14	1745.8	-0.859368	0.30093	0.00679115	0.179226	0.300368	1
ENSG00000169020.10	ATP5ME	1262.38	-0.859294	0.192945	1.90476e-05	-0.0056749	0.191748	1
ENSG00000279518.1	AC083843.4	30.3012	-0.859262	0.302216	0.00704675	-0.370435	0.282521	1
ENSG00000224083.1	MTCO1P11	41.6771	-0.859018	0.252923	0.00120874	-0.222709	0.231887	1
ENSG00000002586.20	CD99	17312.8	-0.858998	0.200243	3.87834e-05	0.00208025	0.200159	1
ENSG00000068885.15	IFT80	618.019	-0.85869	0.0991847	3.05862e-17	-0.0507244	0.0944829	1
ENSG00000182551.14	ADI1	3455.78	-0.858595	0.141467	4.31211e-09	-0.0136506	0.140874	1
ENSG00000240207.7	AC080013.1	131.322	-0.858574	0.2694	0.00243668	-0.0810709	0.261861	1
ENSG00000138279.16	ANXA7	4903.2	-0.857614	0.104394	1.20332e-15	-0.0289381	0.103867	1
ENSG00000151789.12	ZNF385D	757.384	-0.857607	0.399887	0.0442409	0.0811712	0.398962	1
ENSG00000272316.1	AL021368.2	115.818	-0.857481	0.214868	0.000133056	0.165054	0.200306	1
ENSG00000101955.15	SRPX	1278.12	-0.857395	0.206895	7.13438e-05	-0.00329778	0.205905	1
ENSG00000118363.12	SPCS2	1594.09	-0.857374	0.0812089	4.82993e-25	-0.0940493	0.0789347	1
ENSG00000076770.14	MBNL3	337.351	-0.857368	0.177771	3.49926e-06	-0.0548006	0.172387	1
ENSG00000132561.14	MATN2	2537.28	-0.857117	0.23708	0.000556357	-0.0532416	0.236484	1
ENSG00000111481.10	COPZ1	4004.9	-0.8566	0.0702398	5.21655e-33	-0.0158148	0.0690991	1
ENSG00000131981.16	LGALS3	5607.41	-0.856479	0.175268	2.57575e-06	0.0454847	0.174934	1
ENSG00000138777.20	PPA2	1070.49	-0.856388	0.134808	7.6155e-10	-0.00715382	0.132707	1
ENSG00000120049.19	KCNIP2	155.412	-0.855971	0.200034	4.05606e-05	0.139436	0.187502	1
ENSG00000147437.10	GNRH1	126.721	-0.8559	0.207325	7.61897e-05	0.0255069	0.194364	1
ENSG00000116030.16	SUMO1	2870.23	-0.855669	0.152594	6.11609e-08	0.0141448	0.151864	1
ENSG00000253161.5	LINC01605	626.123	-0.855488	0.102449	3.9794e-16	-0.0672189	0.0980341	1
ENSG00000150093.19	ITGB1	103649	-0.855295	0.116343	9.00139e-13	-0.0228529	0.116319	1
ENSG00000148834.13	GSTO1	4322.18	-0.855159	0.130258	1.9703e-10	0.0196663	0.129826	1
ENSG00000138246.17	DNAJC13	8167.24	-0.854951	0.0597747	5.86475e-45	-0.027115	0.059166	1
ENSG00000092010.15	PSME1	2071.92	-0.854855	0.241371	0.000725453	0.121088	0.240722	1
ENSG00000078668.14	VDAC3	2932.94	-0.854851	0.100127	8.41792e-17	-0.0606459	0.0990957	1
ENSG00000101546.13	RBFA	662.845	-0.854785	0.0842804	3.30424e-23	-0.00625971	0.0789371	1
ENSG00000196747.4	H2AC13	1520.3	-0.854405	0.249214	0.00108473	-0.0890701	0.248609	1
ENSG00000101000.6	PROCR	378.056	-0.853518	0.126222	5.40757e-11	0.0122034	0.120268	1
ENSG00000156411.9	ATP5MPL	1369	-0.853122	0.120852	7.13719e-12	-0.0892432	0.119055	1
ENSG00000160789.20	LMNA	68137.5	-0.852635	0.0993818	5.92808e-17	-0.128725	0.0993421	1
ENSG00000255302.5	EID1	6695.32	-0.852631	0.139667	3.48472e-09	-0.0231706	0.13935	1
ENSG00000231991.4	ANXA2P2	203.645	-0.852523	0.228508	0.000363575	-0.220379	0.223215	1
ENSG00000126698.11	DNAJC8	3205.67	-0.852337	0.157106	1.64764e-07	0.0292875	0.156495	1
ENSG00000150540.14	HNMT	53.9612	-0.852331	0.270007	0.00268788	-0.241678	0.25553	1
ENSG00000143437.21	ARNT	2781.16	-0.852267	0.0827595	6.89557e-24	0.0344302	0.0814573	1
ENSG00000162909.18	CAPN2	25243	-0.85176	0.0760038	4.65778e-28	-0.00992198	0.0758641	1
ENSG00000241837.7	ATP5PO	642.15	-0.851681	0.111062	8.65348e-14	-0.116291	0.107165	1
ENSG00000285725.1	AC004967.2	55.0975	-0.851546	0.21543	0.000154557	-0.171579	0.194622	1
ENSG00000237659.1	RNASEH2CP1	47.7852	-0.851341	0.25061	0.00120612	0.0431783	0.22366	1
ENSG00000274737.1	AC004466.2	61.7894	-0.851099	0.313537	0.0102243	0.322543	0.289901	1
ENSG00000137700.18	SLC37A4	301.114	-0.851099	0.134093	7.87835e-10	-0.0790346	0.128276	1
ENSG00000110711.10	AIP	1400.54	-0.850218	0.12766	1.06111e-10	-0.0466987	0.126064	1
ENSG00000154027.19	AK5	5847.91	-0.849996	0.18784	1.38654e-05	0.0496528	0.187598	1
ENSG00000058673.16	ZC3H11A	60.7179	-0.849991	0.295676	0.00641845	0.0948799	0.276447	1
ENSG00000149503.13	INCENP	2647.4	-0.849786	0.131266	3.53922e-10	-0.182827	0.130596	1
ENSG00000167325.15	RRM1	4278.58	-0.84952	0.14348	1.03286e-08	-0.207717	0.143122	1
ENSG00000068912.14	ERLEC1	2784.38	-0.849471	0.154212	1.05182e-07	-0.0694882	0.153593	1
ENSG00000135677.11	GNS	8869.87	-0.849126	0.111896	1.57556e-13	-0.0521326	0.111625	1
ENSG00000167552.14	TUBA1A	19420.1	-0.848892	0.189498	1.69616e-05	0.0182531	0.189404	1
ENSG00000049323.16	LTBP1	21528.8	-0.848326	0.105245	4.15889e-15	-0.0230823	0.105132	1
ENSG00000232545.1	AC253536.3	100.935	-0.848086	0.203517	6.47469e-05	-0.0884208	0.190181	1
ENSG00000166260.12	COX11	1387.7	-0.847985	0.0872237	2.00747e-21	0.0285846	0.0846886	1
ENSG00000152127.9	MGAT5	5764.87	-0.847871	0.0751104	1.89938e-28	-0.0561663	0.0745621	1
ENSG00000247595.4	SPTY2D1OS	57.7413	-0.847838	0.280435	0.00409831	-0.177267	0.265681	1
ENSG00000101868.11	POLA1	1260.54	-0.847586	0.146737	2.37511e-08	-0.0972531	0.145362	1
ENSG00000286786.1	AC116158.3	192.003	-0.84698	0.174245	2.91767e-06	0.0194994	0.166297	1
ENSG00000204410.16	MSH5	207.743	-0.846579	0.208983	0.000104674	-0.183347	0.20408	1
ENSG00000108848.16	LUC7L3	2622.46	-0.846258	0.0639386	1.1507e-38	-0.0807324	0.0622979	1
ENSG00000166263.13	STXBP4	1095.37	-0.846177	0.078967	9.25833e-26	0.00224606	0.0751693	1
ENSG00000150760.12	DOCK1	5727.03	-0.845714	0.0609185	2.02819e-42	-0.0247422	0.0601198	1
ENSG00000149311.18	ATM	6080.11	-0.845647	0.0629874	9.44918e-40	-0.0331769	0.0622486	1
ENSG00000197415.12	VEPH1	2994.24	-0.84562	0.145324	1.86151e-08	0.0315266	0.144677	1
ENSG00000138587.6	MNS1	109.069	-0.845236	0.203191	6.6817e-05	0.128114	0.188153	1
ENSG00000272807.1	AC007038.1	45.6965	-0.844903	0.291678	0.00601309	-0.0792174	0.271618	1
ENSG00000170871.12	KIAA0232	2501.57	-0.844891	0.0878409	5.37523e-21	0.0066904	0.0863758	1
ENSG00000166295.9	ANAPC16	1308.83	-0.844743	0.11697	2.27448e-12	0.0231707	0.114936	1
ENSG00000203737.5	GPR52	74.836	-0.844642	0.213956	0.000157771	-0.131649	0.198801	1
ENSG00000183287.14	CCBE1	2805.23	-0.844198	0.177416	4.75903e-06	-0.0088912	0.176876	1
ENSG00000139291.14	TMEM19	1255.95	-0.844187	0.103948	2.56412e-15	-0.105575	0.102049	1
ENSG00000270062.1	AL606834.2	35.1719	-0.843994	0.304202	0.0086114	0.0636515	0.272496	1
ENSG00000258824.2	AL122035.1	31.2407	-0.843936	0.310017	0.0100021	0.0998057	0.275597	1
ENSG00000106330.12	MOSPD3	487.798	-0.8439	0.159306	3.25045e-07	0.00513357	0.15551	1
ENSG00000090238.12	YPEL3	765.693	-0.843759	0.211641	0.000135207	0.118785	0.209555	1
ENSG00000253746.1	AC091182.2	119.274	-0.843665	0.153189	1.05825e-07	-0.196578	0.139655	1
ENSG00000155368.16	DBI	1352.24	-0.843393	0.270567	0.00305283	0.0300312	0.26981	1
ENSG00000116754.13	SRSF11	5817.98	-0.842732	0.0642553	5.43316e-38	-0.00253158	0.0634098	1
ENSG00000154240.17	CEP112	759.603	-0.842508	0.130783	4.33681e-10	-0.0397846	0.128094	1
ENSG00000214021.16	TTLL3	1040.36	-0.84243	0.122824	2.82365e-11	-0.117361	0.120866	1
ENSG00000112695.11	COX7A2	3034.04	-0.842229	0.151764	8.42337e-08	-0.0115865	0.151093	1
ENSG00000276672.1	AL161891.1	126.785	-0.842154	0.274111	0.00352163	-0.0850396	0.267312	1
ENSG00000154079.6	SDHAF4	173.675	-0.841988	0.194233	3.20084e-05	0.0426313	0.18456	1
ENSG00000152782.16	PANK1	310.84	-0.841569	0.111308	1.93796e-13	-0.0754107	0.102027	1
ENSG00000138002.15	IFT172	1098.58	-0.840871	0.077794	3.4314e-26	-0.0585173	0.0745152	1
ENSG00000165775.18	FUNDC2	1251.74	-0.840837	0.169449	1.78282e-06	0.0201838	0.167979	1
ENSG00000273759.1	AL117379.1	58.7832	-0.840834	0.282841	0.0047812	0.0109376	0.264668	1
ENSG00000126970.16	ZC4H2	276.057	-0.8407	0.126819	1.29831e-10	0.0130522	0.118222	1
ENSG00000244398.1	AC116533.1	45.242	-0.840658	0.336856	0.0185731	0.157574	0.311293	1
ENSG00000147586.10	MRPS28	183.346	-0.840549	0.159418	3.69291e-07	-0.0749499	0.149577	1
ENSG00000142089.16	IFITM3	7618.32	-0.840521	0.282069	0.00468036	0.253602	0.281903	1
ENSG00000152926.15	ZNF117	661.988	-0.840447	0.119911	1.01206e-11	-0.0447608	0.116588	1
ENSG00000272407.1	AL022394.1	36.0178	-0.839801	0.312424	0.011006	-0.0399909	0.28624	1
ENSG00000205659.10	LIN52	406.573	-0.839705	0.11568	1.74992e-12	-0.0988023	0.110027	1
ENSG00000186076.5	AC012085.1	57.0535	-0.839675	0.245597	0.00111937	-0.356421	0.231987	1
ENSG00000102144.15	PGK1	13556.8	-0.839643	0.101999	1.05018e-15	-0.0592853	0.101786	1
ENSG00000108960.9	MMD	308.985	-0.839208	0.14356	1.5967e-08	-0.00103222	0.138062	1
ENSG00000110900.15	TSPAN11	82.7627	-0.838986	0.387229	0.0420558	0.0243407	0.379998	1
ENSG00000225178.5	RPSAP58	105.8	-0.838908	0.351983	0.0247553	-0.321679	0.345152	1
ENSG00000124767.7	GLO1	3991.72	-0.838759	0.0969266	3.15997e-17	-0.0199462	0.0961814	1
ENSG00000117335.19	CD46	4652.2	-0.838672	0.0888113	2.78076e-20	0.0462919	0.0881367	1
ENSG00000091140.14	DLD	2985.84	-0.838509	0.100242	3.53695e-16	0.0163476	0.099189	1
ENSG00000127311.9	HELB	262.405	-0.838366	0.141836	1.09467e-08	0.0374703	0.133261	1
ENSG00000198898.14	CAPZA2	5867.33	-0.838338	0.19971	5.71739e-05	0.0289172	0.199446	1
ENSG00000151665.13	PIGF	652.453	-0.838327	0.0836085	1.04128e-22	-0.0910125	0.0787047	1
ENSG00000058668.14	ATP2B4	48776.1	-0.838094	0.0610022	1.42928e-41	-0.013023	0.0609085	1
ENSG00000114544.16	SLC41A3	1144.9	-0.837633	0.0984129	1.04847e-16	-0.0363349	0.0961259	1
ENSG00000127364.3	TAS2R4	56.0947	-0.837397	0.258431	0.00204808	-0.157133	0.242653	1
ENSG00000102024.18	PLS3	7049.8	-0.837319	0.21396	0.000180683	-0.0153714	0.213782	1
ENSG00000133460.19	SLC2A11	225.195	-0.836727	0.151986	1.07013e-07	-0.125654	0.144742	1
ENSG00000185130.5	H2BC13	1346.38	-0.836481	0.218181	0.000245662	-0.154804	0.217462	1
ENSG00000180875.5	GREM2	5288.63	-0.836279	0.122911	4.0822e-11	0.073244	0.122446	1
ENSG00000120549.18	KIAA1217	3167.86	-0.836247	0.207497	0.000113759	0.0448552	0.207115	1
ENSG00000139974.15	SLC38A6	576.531	-0.836045	0.098507	1.28042e-16	0.0475743	0.0934933	1
ENSG00000165948.11	IFI27L1	224.016	-0.83603	0.180306	8.35079e-06	-0.0604022	0.174068	1
ENSG00000203791.15	EEF1AKMT2	482.417	-0.835175	0.115832	2.47183e-12	-0.069765	0.11094	1
ENSG00000279348.1	AC012513.3	427.803	-0.835148	0.111458	3.20759e-13	-0.0602583	0.105567	1
ENSG00000286977.1	Z83745.1	34.5208	-0.835039	0.305851	0.00978354	-0.174837	0.284266	1
ENSG00000128408.9	RIBC2	53.9337	-0.834544	0.315011	0.0122567	-0.0524861	0.302606	1
ENSG00000151247.12	EIF4E	2821.02	-0.834398	0.103002	3.02393e-15	0.0357613	0.101952	1
ENSG00000213700.3	RPL17P50	82.5885	-0.834339	0.225045	0.000396225	-0.124843	0.210235	1
ENSG00000114346.13	ECT2	3528.29	-0.834322	0.152995	1.4165e-07	-0.127195	0.152513	1
ENSG00000129675.16	ARHGEF6	923.591	-0.834212	0.268681	0.00317477	0.0556533	0.267493	1
ENSG00000235245.1	AL360181.2	85.2584	-0.834159	0.234428	0.000683734	0.0803818	0.218742	1
ENSG00000090013.11	BLVRB	692.417	-0.834154	0.117641	5.72972e-12	-0.113275	0.114582	1
ENSG00000111775.3	COX6A1	1203.77	-0.834091	0.129491	4.35563e-10	-0.0520005	0.127755	1
ENSG00000069275.13	NUCKS1	18125.1	-0.833853	0.12687	1.88015e-10	-0.0489337	0.126733	1
ENSG00000167641.11	PPP1R14A	166.83	-0.833792	0.383741	0.0414464	-0.11987	0.380339	1
ENSG00000102172.16	SMS	6161.41	-0.833705	0.174713	4.46244e-06	-0.0561638	0.174445	1
ENSG00000132963.8	POMP	3207.22	-0.833613	0.110975	2.79148e-13	-0.0477355	0.110133	1
ENSG00000180773.15	SLC36A4	818.981	-0.833484	0.123874	6.75652e-11	-0.0530967	0.121156	1
ENSG00000136560.14	TANK	1709.92	-0.833268	0.158518	4.01091e-07	0.025728	0.157405	1
ENSG00000127920.6	GNG11	2424.98	-0.833132	0.302317	0.00909032	0.0878763	0.301989	1
ENSG00000205758.12	CRYZL1	794.113	-0.832881	0.126341	1.65103e-10	0.0897579	0.122978	1
ENSG00000137819.14	PAQR5	919.582	-0.832474	0.207571	0.00012309	0.231217	0.206137	1
ENSG00000131171.13	SH3BGRL	2760.86	-0.83225	0.219086	0.000281344	0.014803	0.218588	1
ENSG00000276261.1	AC009509.5	36.911	-0.832209	0.277359	0.00439599	0.0588048	0.249477	1
ENSG00000213064.10	SFT2D2	8918.9	-0.831669	0.0947446	1.08473e-17	-0.0936152	0.0944267	1
ENSG00000186469.8	GNG2	3728.24	-0.831593	0.313111	0.0120278	0.0351366	0.312842	1
ENSG00000139263.11	LRIG3	1923.46	-0.831328	0.0934851	4.00745e-18	-0.0154277	0.0912912	1
ENSG00000277806.1	AC006213.4	34.1959	-0.831224	0.346107	0.0236403	-0.34091	0.328442	1
ENSG00000071967.12	CYBRD1	10209.6	-0.831169	0.121388	3.05241e-11	-0.00204425	0.121167	1
ENSG00000228784.9	LINC00954	90.6172	-0.831139	0.313717	0.0122552	-0.161617	0.305543	1
ENSG00000113312.11	TTC1	1695.68	-0.831001	0.168639	2.11158e-06	0.0299916	0.167472	1
ENSG00000121988.18	ZRANB3	426.865	-0.830393	0.120821	2.56813e-11	-0.0753131	0.114963	1
ENSG00000127995.17	CASD1	499.177	-0.830379	0.0964436	4.57821e-17	-0.0449989	0.0905484	1
ENSG00000121940.15	CLCC1	2009.32	-0.830339	0.0584714	2.47177e-44	-0.0246388	0.0559967	1
ENSG00000084764.12	MAPRE3	493.4	-0.829629	0.189855	2.75264e-05	0.0494016	0.186611	1
ENSG00000139971.15	ARMH4	1617.27	-0.829584	0.177756	7.27166e-06	-0.129175	0.176922	1
ENSG00000173083.15	HPSE	49.6818	-0.829537	0.237838	0.000878295	0.0355987	0.215982	1
ENSG00000104518.11	GSDMD	697.25	-0.828952	0.111132	4.11527e-13	-0.0333284	0.107412	1
ENSG00000136682.15	CBWD2	403.95	-0.828868	0.107014	4.82857e-14	-0.0643717	0.100558	1
ENSG00000155957.17	TMBIM4	414.46	-0.828656	0.131506	1.04517e-09	-0.0878866	0.126911	1
ENSG00000164647.9	STEAP1	1055.35	-0.828604	0.128073	3.63207e-10	0.0543871	0.126459	1
ENSG00000112983.17	BRD8	2902.94	-0.828428	0.0529012	1.20932e-53	-0.111535	0.0511033	1
ENSG00000169255.15	B3GALNT1	261.134	-0.828089	0.19003	2.89897e-05	-0.025337	0.184569	1
ENSG00000267370.1	AC008752.4	56.0968	-0.827803	0.223444	0.000400086	-0.0937127	0.200953	1
ENSG00000273749.5	CYFIP1	7464.87	-0.827802	0.0854116	2.66945e-21	-0.0337791	0.0849974	1
ENSG00000171992.13	SYNPO	3621.31	-0.82766	0.323015	0.0155308	-0.00453506	0.322733	1
ENSG00000121621.7	KIF18A	1481.11	-0.827609	0.201624	8.39513e-05	-0.107886	0.20075	1
ENSG00000132670.20	PTPRA	3444.42	-0.827482	0.129179	5.46736e-10	0.0110092	0.12857	1
ENSG00000111540.16	RAB5B	5716.12	-0.827443	0.0931901	4.51348e-18	0.0311501	0.0925918	1
ENSG00000111850.11	SMIM8	299.519	-0.827054	0.128204	4.09379e-10	-0.0509279	0.120767	1
ENSG00000085662.14	AKR1B1	3436.36	-0.826507	0.144129	3.00935e-08	-0.0367173	0.143605	1
ENSG00000120802.13	TMPO	6104.05	-0.826397	0.178766	8.90202e-06	-0.137042	0.17853	1
ENSG00000149948.13	HMGA2	7279.13	-0.82627	0.143466	2.61375e-08	0.0453272	0.143237	1
ENSG00000196419.12	XRCC6	13500	-0.82615	0.0892737	1.59802e-19	-0.0568508	0.0890197	1
ENSG00000111237.19	VPS29	1821.49	-0.826095	0.138148	7.32999e-09	-0.04195	0.137092	1
ENSG00000198363.18	ASPH	30870.5	-0.82596	0.0816888	4.5103e-23	-0.00842352	0.0815867	1
ENSG00000142794.18	NBPF3	579.985	-0.825885	0.113276	1.39259e-12	-0.0633562	0.109173	1
ENSG00000211584.14	SLC48A1	730.423	-0.825508	0.136201	4.52353e-09	0.0404747	0.133508	1
ENSG00000085999.13	RAD54L	487.408	-0.825373	0.229238	0.000586785	-0.213417	0.227394	1
ENSG00000225031.1	EIF4BP7	29.9005	-0.825122	0.291426	0.00729678	-0.659477	0.281231	1
ENSG00000170248.15	PDCD6IP	8792.72	-0.824631	0.0718568	2.32318e-29	-0.00753473	0.0714175	1
ENSG00000236047.1	AC073410.1	48.5484	-0.824255	0.275599	0.00452843	-0.155549	0.256817	1
ENSG00000267080.6	ASB16-AS1	498.875	-0.824145	0.116005	5.20358e-12	-0.188473	0.11229	1
ENSG00000200823.1	SNORD114-2	70.6166	-0.824025	0.220366	0.000352208	-0.0478646	0.204572	1
ENSG00000182287.15	AP1S2	1158.28	-0.823964	0.144259	3.41988e-08	0.00560805	0.142586	1
ENSG00000103381.12	CPPED1	2373.16	-0.823847	0.212217	0.000203899	0.00966139	0.211687	1
ENSG00000102524.11	TNFSF13B	46.3392	-0.823586	0.290684	0.00725685	0.114814	0.270662	1
ENSG00000159377.11	PSMB4	5630.62	-0.823333	0.14094	1.63448e-08	0.00333299	0.14056	1
ENSG00000137941.17	TTLL7	495.792	-0.823199	0.339544	0.0223097	-0.0230664	0.337989	1
ENSG00000183943.6	PRKX	549.705	-0.82296	0.0863059	1.17665e-20	-0.00470574	0.0802029	1
ENSG00000212384.1	SNORD113-2	129.181	-0.822768	0.176337	7.3059e-06	0.0971375	0.163186	1
ENSG00000109805.10	NCAPG	2399.1	-0.822357	0.186642	2.34976e-05	-0.174043	0.186148	1
ENSG00000119471.15	HSDL2	2867.15	-0.821534	0.109588	3.1224e-13	0.037115	0.108581	1
ENSG00000168016.14	TRANK1	1186.62	-0.821513	0.264212	0.00312855	0.0248603	0.263397	1
ENSG00000278979.1	AC007598.3	36.4081	-0.821161	0.275484	0.00466914	-0.25207	0.255475	1
ENSG00000253816.3	AC138866.1	168.052	-0.821118	0.159784	7.36371e-07	-0.0639838	0.149782	1
ENSG00000244716.3	BX679664.3	75.5024	-0.820743	0.334649	0.0207669	-0.117323	0.323967	1
ENSG00000107758.15	PPP3CB	2877.51	-0.820592	0.0636991	1.07004e-36	-0.0198644	0.0621452	1
ENSG00000092853.14	CLSPN	2134	-0.820554	0.183482	1.75309e-05	-0.197741	0.182953	1
ENSG00000128791.12	TWSG1	7132.43	-0.820316	0.132662	2.16397e-09	-0.0357229	0.132366	1
ENSG00000233184.7	AC093157.1	383.975	-0.820165	0.109844	3.89637e-13	-0.0129974	0.102726	1
ENSG00000162521.19	RBBP4	4435.44	-0.820021	0.0790849	3.35867e-24	-0.0552845	0.0782788	1
ENSG00000198542.14	ITGBL1	10437	-0.819863	0.200874	9.24607e-05	-0.0555535	0.200753	1
ENSG00000125971.16	DYNLRB1	903.128	-0.819794	0.127231	4.30019e-10	0.000141282	0.12482	1
ENSG00000225830.13	ERCC6	5285.39	-0.819262	0.0720119	7.09216e-29	-0.0194748	0.0712852	1
ENSG00000055211.14	GINM1	2728.46	-0.81921	0.110648	6.17069e-13	-0.0316281	0.109752	1
ENSG00000165424.7	ZCCHC24	5879.9	-0.819065	0.0693563	5.0298e-31	-0.0104244	0.0686769	1
ENSG00000108953.17	YWHAE	23358.4	-0.81906	0.156072	4.19469e-07	0.0247025	0.155987	1
ENSG00000173852.14	DPY19L1	2362	-0.818926	0.0982826	4.614e-16	-0.0551562	0.097208	1
ENSG00000171408.14	PDE7B	2047.98	-0.818781	0.144082	4.02028e-08	0.0331695	0.143123	1
ENSG00000134824.14	FADS2	1741.33	-0.818764	0.239899	0.00114289	-0.0582833	0.239364	1
ENSG00000013364.19	MVP	12331.3	-0.818499	0.0849799	4.7441e-21	-0.0498838	0.0847403	1
ENSG00000198597.9	ZNF536	1654.33	-0.818441	0.222639	0.000445017	-0.00265128	0.221917	1
ENSG00000146425.11	DYNLT1	2176.09	-0.817182	0.121484	6.83651e-11	0.0585078	0.120253	1
ENSG00000013583.10	HEBP1	1301.97	-0.816592	0.111278	9.89757e-13	0.0211984	0.109245	1
ENSG00000138029.14	HADHB	4092.75	-0.816375	0.0908174	1.72258e-18	-0.0422593	0.0900504	1
ENSG00000275835.5	TUBGCP5	877.773	-0.816302	0.111778	1.27649e-12	-0.0694936	0.109458	1
ENSG00000198911.12	SREBF2	4273.98	-0.816176	0.104588	3.09478e-14	-0.0217898	0.104025	1
ENSG00000092841.18	MYL6	20900.5	-0.815667	0.160184	9.3175e-07	-0.00570014	0.160093	1
ENSG00000272990.1	AC084036.1	44.7223	-0.81515	0.292463	0.00830023	-0.18778	0.27823	1
ENSG00000100100.13	PIK3IP1	688.545	-0.815048	0.182932	1.88952e-05	-0.080085	0.180789	1
ENSG00000146938.16	NLGN4X	30.268	-0.814444	0.344409	0.0259684	-0.28131	0.324125	1
ENSG00000092964.18	DPYSL2	15311.3	-0.814056	0.0912787	3.20312e-18	-0.078378	0.0910796	1
ENSG00000166598.15	HSP90B1	34253.2	-0.813906	0.125395	3.18302e-10	-0.0385444	0.125326	1
ENSG00000184719.12	RNLS	138.955	-0.813735	0.191308	4.52111e-05	-0.125257	0.182845	1
ENSG00000116209.12	TMEM59	6174.19	-0.813703	0.157217	6.09239e-07	-0.0221491	0.15692	1
ENSG00000111716.14	LDHB	696.416	-0.813167	0.243256	0.00145298	-0.26362	0.241827	1
ENSG00000130332.15	LSM7	1299.64	-0.813094	0.0910277	2.83758e-18	-0.078284	0.0886452	1
ENSG00000112234.9	FBXL4	1553.36	-0.81309	0.0850954	9.7625e-21	0.0458434	0.0827911	1
ENSG00000256006.1	AC084117.1	57.7142	-0.812482	0.28356	0.0065987	0.337508	0.257532	1
ENSG00000229119.3	AC026403.1	46.3429	-0.812303	0.323824	0.0179427	-0.225299	0.308819	1
ENSG00000166575.17	TMEM135	603.84	-0.81218	0.0946111	5.68604e-17	0.0474409	0.0894761	1
ENSG00000184117.12	NIPSNAP1	1253.52	-0.812134	0.12589	4.09379e-10	-0.00999851	0.124165	1
ENSG00000185829.17	ARL17A	202.091	-0.811973	0.165342	2.29113e-06	-0.0942723	0.157929	1
ENSG00000172296.13	SPTLC3	104.594	-0.811868	0.386767	0.0491638	0.164625	0.380619	1
ENSG00000160446.19	ZDHHC12	870.365	-0.811662	0.104831	4.93153e-14	-0.0608085	0.102038	1
ENSG00000143891.17	GALM	629.585	-0.811496	0.119198	3.97547e-11	0.0373763	0.115185	1
ENSG00000131724.11	IL13RA1	4027.22	-0.8113	0.148184	1.25944e-07	0.0270179	0.147717	1
ENSG00000074695.6	LMAN1	11767.7	-0.811118	0.0729225	1.17078e-27	-0.0878727	0.0726097	1
ENSG00000162627.17	SNX7	1619.55	-0.811103	0.190753	4.54665e-05	0.0433046	0.189783	1
ENSG00000185222.10	TCEAL9	1010.08	-0.811051	0.132751	3.38716e-09	-0.114326	0.131169	1
ENSG00000112739.17	PRPF4B	3604.75	-0.810933	0.0763994	2.66938e-25	-0.0320991	0.0753895	1
ENSG00000109911.19	ELP4	773.201	-0.810526	0.0968096	3.32141e-16	-0.0112106	0.0929874	1
ENSG00000186340.15	THBS2	17067.7	-0.810449	0.135811	7.86986e-09	0.0988925	0.135688	1
ENSG00000171097.14	KYAT1	41.1476	-0.810401	0.296045	0.00958338	-0.113214	0.276918	1
ENSG00000100526.20	CDKN3	979.028	-0.809967	0.221746	0.000485137	0.0268801	0.220516	1
ENSG00000122507.21	BBS9	945.297	-0.809559	0.0764245	3.3386e-25	0.0773443	0.0721662	1
ENSG00000102900.13	NUP93	2254.94	-0.809518	0.0884595	4.05655e-19	-0.121641	0.0872052	1
ENSG00000215030.5	RPL13P12	152.718	-0.80927	0.193812	6.26039e-05	-0.0943311	0.184197	1
ENSG00000142168.14	SOD1	4707.96	-0.809258	0.160401	1.17998e-06	-0.000573792	0.160028	1
ENSG00000260597.1	AC012531.1	457.824	-0.808934	0.161239	1.35654e-06	-0.120157	0.157253	1
ENSG00000257509.1	AC073487.1	38.1428	-0.808927	0.278022	0.00578673	-0.648777	0.269944	1
ENSG00000104671.8	DCTN6	464.124	-0.808802	0.183779	2.40342e-05	0.00600127	0.180724	1
ENSG00000112697.17	TMEM30A	11275.9	-0.80862	0.077064	9.43162e-25	-0.107608	0.0767791	1
ENSG00000166619.15	BLCAP	3499.06	-0.808608	0.0828497	1.3928e-21	-0.0269402	0.0817858	1
ENSG00000121152.10	NCAPH	1056.27	-0.808598	0.19161	5.20187e-05	-0.167724	0.190615	1
ENSG00000110455.14	ACCS	276.124	-0.808588	0.134875	6.69603e-09	-0.13712	0.128915	1
ENSG00000277775.1	H3C7	2493.37	-0.808587	0.245857	0.00174406	-0.209375	0.245553	1
ENSG00000277791.5	PSMB3	3391.96	-0.808343	0.131536	2.73023e-09	-0.027256	0.130921	1
ENSG00000129562.11	DAD1	3564.95	-0.80805	0.105029	7.16439e-14	-0.00498503	0.104302	1
ENSG00000187837.3	H1-2	6643.79	-0.80801	0.238556	0.00124817	-0.101009	0.238405	1
ENSG00000085382.12	HACE1	958.18	-0.807869	0.0878404	2.68612e-19	-0.024543	0.0847109	1
ENSG00000108828.16	VAT1	15156.8	-0.807861	0.107989	3.50533e-13	-0.00212907	0.10783	1
ENSG00000001036.14	FUCA2	4188.01	-0.807814	0.115564	1.15112e-11	-0.0441701	0.11501	1
ENSG00000116288.13	PARK7	4465.97	-0.80772	0.120339	7.52439e-11	-0.0502718	0.119802	1
ENSG00000142507.10	PSMB6	2786.67	-0.807643	0.113025	3.8986e-12	-0.0690553	0.112136	1
ENSG00000279502.1	AC016542.2	36.8873	-0.807588	0.331344	0.0215753	-0.290769	0.316067	1
ENSG00000079246.16	XRCC5	13216.8	-0.807472	0.0795687	3.11605e-23	-0.0792727	0.0793096	1
ENSG00000145907.15	G3BP1	11376	-0.807326	0.0735373	5.58261e-27	-0.0931446	0.0732333	1
ENSG00000174891.13	RSRC1	1239.75	-0.806962	0.166317	3.04025e-06	0.05032	0.16491	1
ENSG00000156990.14	RPUSD3	864.665	-0.80667	0.0935089	3.97335e-17	-0.0378793	0.090199	1
ENSG00000151692.15	RNF144A	344.409	-0.806434	0.318473	0.0168446	0.164359	0.316189	1
ENSG00000239704.11	CDRT4	62.7666	-0.806284	0.244129	0.00166436	0.0559199	0.222045	1
ENSG00000122952.17	ZWINT	1250.95	-0.806248	0.192167	5.7651e-05	-0.199506	0.191283	1
ENSG00000266900.1	AC027514.1	41.2023	-0.806164	0.271378	0.00481152	-0.0617249	0.248781	1
ENSG00000090376.11	IRAK3	589.352	-0.805559	0.111131	1.8796e-12	-0.0200567	0.106845	1
ENSG00000106034.18	CPED1	2171.43	-0.805113	0.134713	7.4724e-09	-0.00798231	0.133861	1
ENSG00000079785.15	DDX1	5214.47	-0.804614	0.0780123	5.87395e-24	-0.0772893	0.0773102	1
ENSG00000145386.10	CCNA2	3316.45	-0.804583	0.187016	3.67677e-05	-0.205799	0.18666	1
ENSG00000166477.13	LEO1	1192.92	-0.80435	0.163382	2.15849e-06	0.0566718	0.161837	1
ENSG00000126947.13	ARMCX1	1597.94	-0.804091	0.112082	3.18996e-12	-0.0857431	0.110669	1
ENSG00000122966.16	CIT	6220.14	-0.804069	0.121331	1.31616e-10	-0.0971505	0.121025	1
ENSG00000143420.18	ENSA	2992.65	-0.803705	0.119323	6.44754e-11	0.0204191	0.118514	1
ENSG00000162946.22	DISC1	265.717	-0.803654	0.225337	0.000664284	0.00943252	0.220923	1
ENSG00000090266.13	NDUFB2	1784.33	-0.80338	0.103508	4.27464e-14	-0.0468642	0.101956	1
ENSG00000055070.17	SZRD1	8613.88	-0.803258	0.0620686	5.05223e-37	-0.00740555	0.0615664	1
ENSG00000109475.16	RPL34	7193.4	-0.803114	0.156842	8.08597e-07	-0.0108387	0.156568	1
ENSG00000089916.18	GPATCH2L	5026.42	-0.803061	0.0636211	2.81582e-35	-0.00475956	0.0626789	1
ENSG00000126218.12	F10	666.579	-0.802685	0.137552	1.69453e-08	-0.189047	0.135082	1
ENSG00000051596.9	THOC3	631.995	-0.802517	0.129776	2.16013e-09	-0.168159	0.126917	1
ENSG00000159905.14	ZNF221	277.59	-0.802337	0.144595	8.45488e-08	-0.21006	0.138931	1
ENSG00000156162.16	DPY19L4	2065.47	-0.801519	0.133677	6.66407e-09	-0.0510143	0.132768	1
ENSG00000241399.7	CD302	361.942	-0.801433	0.127336	1.09439e-09	0.121372	0.119883	1
ENSG00000229816.1	DDX50P1	91.6521	-0.801395	0.211636	0.000294613	-0.209924	0.200891	1
ENSG00000103544.15	VPS35L	3023.36	-0.801359	0.11032	1.68889e-12	0.0146504	0.109553	1
ENSG00000257093.7	DENND11	636.027	-0.801351	0.0992588	3.76064e-15	-0.104929	0.0952526	1
ENSG00000280344.1	AC009166.2	92.7414	-0.80119	0.187205	4.0459e-05	-0.0747653	0.17265	1
ENSG00000285531.1	Z83840.2	34.1541	-0.801166	0.307877	0.0139474	-0.190836	0.288738	1
ENSG00000215305.10	VPS16	1049.1	-0.801063	0.0916185	1.46432e-17	-0.139826	0.089259	1
ENSG00000006042.12	TMEM98	2510.24	-0.801038	0.128948	1.81492e-09	0.00659818	0.12807	1
ENSG00000172348.14	RCAN2	551.118	-0.800989	0.342641	0.0277866	-0.0117321	0.340861	1
ENSG00000115541.11	HSPE1	578.821	-0.800934	0.200803	0.000134207	-0.0987071	0.198602	1
ENSG00000179152.20	TCAIM	896.182	-0.800761	0.130711	3.06785e-09	0.0441894	0.128236	1
ENSG00000185515.14	BRCC3	998.073	-0.800756	0.0747183	9.14013e-26	-0.0354076	0.0710083	1
ENSG00000114405.10	C3orf14	313.461	-0.800597	0.176154	1.26864e-05	0.0669194	0.171251	1
ENSG00000183671.12	GPR1	791.262	-0.800467	0.102245	2.5519e-14	-0.189288	0.0985737	1
ENSG00000207233.1	SNORA37	45.3713	-0.800217	0.382476	0.0499506	-0.569237	0.376075	1
ENSG00000135093.13	USP30	502.239	-0.800039	0.120111	1.0557e-10	-0.00136489	0.115379	1
ENSG00000156313.14	RPGR	299.348	-0.800005	0.125423	6.47391e-10	0.0489121	0.118735	1
ENSG00000178202.13	POGLUT3	3616.14	-0.799991	0.100808	1.11343e-14	-0.129949	0.100188	1
ENSG00000079931.15	MOXD1	8281.86	-0.799619	0.205553	0.00019781	-0.0316503	0.205397	1
ENSG00000273284.1	AP001033.4	78.5111	-0.799398	0.209992	0.000272825	-0.119176	0.196815	1
ENSG00000038210.14	PI4K2B	1408.05	-0.799021	0.145069	1.05516e-07	-0.0551819	0.143943	1
ENSG00000091136.14	LAMB1	27021.3	-0.798981	0.163051	2.41311e-06	-0.0628709	0.162989	1
ENSG00000092470.12	WDR76	999.786	-0.798812	0.18327	2.88703e-05	-0.141874	0.18219	1
ENSG00000122420.10	PTGFR	1727.11	-0.798797	0.130019	2.75907e-09	0.0223821	0.128616	1
ENSG00000140632.17	GLYR1	3957.61	-0.79865	0.0527256	2.90622e-50	-0.0148836	0.0514084	1
ENSG00000151702.17	FLI1	922.02	-0.798642	0.10618	2.59639e-13	-0.0695557	0.10311	1
ENSG00000103319.12	EEF2K	2694.46	-0.798635	0.0775837	7.19561e-24	-0.0639435	0.0764224	1
ENSG00000213853.10	EMP2	3490.52	-0.798058	0.11371	9.47561e-12	-0.155183	0.113161	1
ENSG00000154122.14	ANKH	3607.92	-0.797776	0.175968	1.33447e-05	0.1338	0.175609	1
ENSG00000006534.16	ALDH3B1	3312.63	-0.797761	0.139396	3.20895e-08	-0.0783961	0.138785	1
ENSG00000138175.9	ARL3	1239.16	-0.797347	0.196033	9.77566e-05	0.00555604	0.194874	1
ENSG00000173085.14	COQ2	574.712	-0.797182	0.142337	6.35118e-08	-0.0731303	0.138899	1
ENSG00000108826.16	MRPL27	998.285	-0.796603	0.106613	3.74747e-13	-0.0425676	0.104132	1
ENSG00000166797.11	CIAO2A	829.291	-0.796049	0.167154	4.66665e-06	-0.0439028	0.165291	1
ENSG00000196975.16	ANXA4	2891.95	-0.795907	0.147938	2.10021e-07	0.00838557	0.147323	1
ENSG00000232422.1	KNOP1P4	73.1563	-0.795205	0.21818	0.00049892	0.0366684	0.20236	1
ENSG00000279289.1	AL136164.3	231.83	-0.794353	0.204505	0.000202289	0.0964871	0.197559	1
ENSG00000146802.13	TMEM168	1085.89	-0.794314	0.066265	6.23942e-32	-0.0615549	0.0624507	1
ENSG00000118705.17	RPN2	13257.8	-0.793692	0.101638	2.97132e-14	-0.0274011	0.10143	1
ENSG00000088367.23	EPB41L1	2114.41	-0.793638	0.147772	2.2055e-07	0.00343341	0.146888	1
ENSG00000166167.18	BTRC	1429.3	-0.793441	0.0745052	1.84644e-25	0.0579935	0.0717191	1
ENSG00000006015.17	REX1BD	886.913	-0.793429	0.109749	2.15351e-12	-0.0413875	0.107218	1
ENSG00000135119.14	RNFT2	69.214	-0.79334	0.304447	0.0138167	0.168955	0.290699	1
ENSG00000170035.16	UBE2E3	5170.4	-0.793271	0.164915	3.71859e-06	0.0342274	0.164611	1
ENSG00000174720.16	LARP7	1279.68	-0.793046	0.135657	1.5941e-08	0.0338731	0.13387	1
ENSG00000261056.2	AC079416.2	150.925	-0.79284	0.167504	5.34663e-06	-0.0266018	0.156632	1
ENSG00000198862.14	LTN1	2855	-0.792362	0.0847333	6.54985e-20	-0.0278223	0.0836454	1
ENSG00000260160.1	AC011468.1	60.7141	-0.792301	0.299249	0.0123112	-0.275045	0.289274	1
ENSG00000252906.1	SCARNA3	32.2543	-0.791641	0.310618	0.0161304	-0.357404	0.296099	1
ENSG00000170348.9	TMED10	12556	-0.791598	0.109982	2.70259e-12	-0.00784854	0.109788	1
ENSG00000242071.3	RPL7AP6	97.7338	-0.790865	0.225419	0.000816286	0.0421721	0.210177	1
ENSG00000271811.1	Z97200.1	760.586	-0.790379	0.106642	5.83169e-13	-0.0605679	0.103871	1
ENSG00000127483.19	HP1BP3	9643.13	-0.789981	0.0611194	6.20517e-37	-0.020271	0.0606484	1
ENSG00000152240.13	HAUS1	560.841	-0.789687	0.154117	7.94821e-07	-0.0535862	0.151156	1
ENSG00000014216.15	CAPN1	9440.19	-0.789669	0.0659193	6.81901e-32	-0.0814268	0.0655388	1
ENSG00000198561.14	CTNND1	889.971	-0.789448	0.0912101	3.11504e-17	0.0441534	0.0871417	1
ENSG00000112874.10	NUDT12	484.025	-0.789404	0.289163	0.00978997	0.0408603	0.287141	1
ENSG00000212747.5	RTL8B	1151.31	-0.789221	0.0896919	9.01251e-18	-0.00366632	0.0871138	1
ENSG00000107789.16	MINPP1	1525.18	-0.789144	0.083088	1.6739e-20	-0.0559103	0.0811582	1
ENSG00000123349.14	PFDN5	4786.51	-0.789101	0.208972	0.000306785	0.0127253	0.208694	1
ENSG00000134152.11	KATNBL1	1415.77	-0.789087	0.0977834	3.86833e-15	-0.0267448	0.0958517	1
ENSG00000277151.1	AL138820.1	53.812	-0.788942	0.270619	0.00568885	0.165339	0.250611	1
ENSG00000144647.6	POMGNT2	323.639	-0.788806	0.150589	4.41645e-07	-0.12184	0.145916	1
ENSG00000164405.11	UQCRQ	2688.96	-0.788643	0.12742	2.09013e-09	-0.00343238	0.126552	1
ENSG00000167220.12	HDHD2	349.623	-0.78836	0.110277	3.81279e-12	-0.0287045	0.10301	1
ENSG00000149179.13	C11orf49	1026.23	-0.788197	0.143685	1.19055e-07	0.022698	0.141726	1
ENSG00000034510.6	TMSB10	48740.3	-0.788014	0.214621	0.000452411	0.0310502	0.214594	1
ENSG00000104723.21	TUSC3	2823.1	-0.787626	0.110351	4.12559e-12	-0.0495505	0.109535	1
ENSG00000167815.12	PRDX2	3116.8	-0.787454	0.137912	3.45499e-08	0.000640958	0.137291	1
ENSG00000168653.11	NDUFS5	2020.7	-0.78744	0.202774	0.000202961	-0.00537261	0.202112	1
ENSG00000263266.2	RPS7P1	43.9743	-0.787342	0.320671	0.0206223	-0.10621	0.301592	1
ENSG00000115306.16	SPTBN1	35672.7	-0.787248	0.122327	4.51935e-10	-0.0789978	0.122263	1
ENSG00000277702.1	AC239859.5	126.787	-0.787228	0.175321	1.61907e-05	-0.297298	0.167311	1
ENSG00000124614.16	RPS10	138.81	-0.78691	0.17174	1.07374e-05	-0.195517	0.161489	1
ENSG00000278637.1	H4C1	688.813	-0.786647	0.302062	0.0138718	-0.436491	0.301384	1
ENSG00000073578.17	SDHA	950.92	-0.786624	0.0682355	1.28306e-29	0.00615001	0.0639768	1
ENSG00000180964.17	TCEAL8	1346.65	-0.78627	0.211624	0.000384757	0.0689939	0.210681	1
ENSG00000122862.5	SRGN	428.189	-0.785954	0.336434	0.0278905	-0.0341675	0.334688	1
ENSG00000005059.16	MCUB	697.37	-0.785872	0.161943	3.02921e-06	0.0731607	0.159267	1
ENSG00000114857.18	NKTR	5934.61	-0.785666	0.0594111	1.33325e-38	0.0272924	0.0586429	1
ENSG00000109674.4	NEIL3	374.082	-0.785335	0.19501	0.000115083	-0.148602	0.192334	1
ENSG00000197008.9	ZNF138	186.937	-0.785012	0.168116	7.189e-06	-0.0552492	0.160421	1
ENSG00000035403.17	VCL	24424	-0.784771	0.0726096	3.46171e-26	-0.101493	0.0724792	1
ENSG00000267838.2	AC245884.8	109.835	-0.784147	0.248377	0.00268455	-0.150946	0.239916	1
ENSG00000164253.14	WDR41	2813.22	-0.784053	0.0786589	1.85948e-22	0.00795665	0.0773059	1
ENSG00000131781.13	FMO5	44.1316	-0.783926	0.322751	0.0220532	-0.161523	0.305684	1
ENSG00000100380.14	ST13	8404.92	-0.783702	0.140548	7.27709e-08	-0.000516681	0.140324	1
ENSG00000277157.1	H4C4	2874.7	-0.783536	0.291489	0.0110059	-0.168256	0.29125	1
ENSG00000229236.3	TTTY10	45.3992	-0.7835	0.262928	0.00467999	0.0182073	0.241218	1
ENSG00000170860.4	LSM3	1154.54	-0.783287	0.200464	0.000185058	0.0342791	0.199265	1
ENSG00000100714.17	MTHFD1	4183.78	-0.783077	0.109164	3.20602e-12	-0.0568669	0.108629	1
ENSG00000179222.17	MAGED1	18954.4	-0.78304	0.154719	1.08984e-06	-0.158564	0.154635	1
ENSG00000088832.17	FKBP1A	11443.7	-0.78295	0.116466	7.01496e-11	0.0707043	0.116259	1
ENSG00000051382.9	PIK3CB	1077.63	-0.782692	0.0864031	9.29292e-19	0.0480242	0.0837016	1
ENSG00000145425.10	RPS3A	18501	-0.781785	0.196291	0.000137268	0.0557098	0.196202	1
ENSG00000131374.14	TBC1D5	4827.96	-0.781651	0.0797054	8.86927e-22	0.0126864	0.07898	1
ENSG00000143870.12	PDIA6	13064.1	-0.781623	0.132946	1.31408e-08	-0.0532401	0.132791	1
ENSG00000163728.11	TTC14	1748.52	-0.78157	0.0802664	1.73437e-21	0.0206283	0.0783181	1
ENSG00000135052.16	GOLM1	3334.46	-0.781376	0.0613453	6.70287e-36	-0.0798507	0.0600657	1
ENSG00000123472.12	ATPAF1	1410.9	-0.781094	0.089052	1.15181e-17	-0.0249705	0.0869834	1
ENSG00000107960.11	STN1	731.992	-0.780986	0.157939	1.93947e-06	0.00559593	0.155824	1
ENSG00000249476.2	AC008467.1	245.352	-0.780738	0.136939	3.62261e-08	-0.117204	0.130935	1
ENSG00000111144.10	LTA4H	1782.97	-0.780533	0.0674834	8.31255e-30	-0.0646498	0.0652962	1
ENSG00000149218.5	ENDOD1	2441.01	-0.780414	0.170493	1.09552e-05	-0.0189082	0.169919	1
ENSG00000103353.16	UBFD1	5292.83	-0.780242	0.0506184	5.20404e-52	-0.0503927	0.0496238	1
ENSG00000189007.16	ADAT2	312.546	-0.779968	0.115172	5.04963e-11	0.0323041	0.106898	1
ENSG00000121716.20	PILRB	219.871	-0.77991	0.216954	0.00059916	-0.165781	0.212107	1
ENSG00000159063.13	ALG8	1282.71	-0.779859	0.0855685	5.68471e-19	-0.0307101	0.08321	1
ENSG00000005020.13	SKAP2	1717.68	-0.779838	0.136834	3.6691e-08	0.0383516	0.135734	1
ENSG00000074201.9	CLNS1A	1765.59	-0.779787	0.0658665	3.56477e-31	-0.0197767	0.0635338	1
ENSG00000173163.10	COMMD1	879.796	-0.779671	0.168731	8.98316e-06	0.0112684	0.166657	1
ENSG00000031691.7	CENPQ	227.182	-0.779551	0.202717	0.000234886	-0.28169	0.199075	1
ENSG00000158864.12	NDUFS2	2377.53	-0.779509	0.0802562	2.18923e-21	-0.0389741	0.078946	1
ENSG00000089472.16	HEPH	1189.46	-0.779424	0.195892	0.000139457	-0.0807046	0.194806	1
ENSG00000184752.13	NDUFA12	1340.08	-0.779418	0.195678	0.000137083	-0.00366643	0.194567	1
ENSG00000138190.17	EXOC6	114.3	-0.779157	0.286539	0.0100891	-0.133966	0.280144	1
ENSG00000185480.11	PARPBP	634.419	-0.779134	0.179795	3.22115e-05	-0.0488469	0.177569	1
ENSG00000115350.12	POLE4	830.63	-0.779023	0.12322	9.18601e-10	-0.0385562	0.120689	1
ENSG00000166228.9	PCBD1	504.392	-0.778966	0.14364	1.66644e-07	0.0303836	0.140286	1
ENSG00000123131.13	PRDX4	2954.69	-0.778865	0.110946	9.35336e-12	-0.0922572	0.110211	1
ENSG00000113845.10	TIMMDC1	2383.79	-0.778608	0.133805	1.8606e-08	0.0170388	0.132825	1
ENSG00000158161.16	EYA3	2605.8	-0.778373	0.0664104	1.41166e-30	0.00974633	0.0648177	1
ENSG00000143742.13	SRP9	5125.9	-0.778204	0.160548	3.11112e-06	-0.00175997	0.160195	1
ENSG00000261596.2	AC005632.3	81.6362	-0.777747	0.23739	0.00182014	0.0740423	0.224189	1
ENSG00000157111.13	TMEM171	184.889	-0.777563	0.181635	4.02582e-05	-0.00350879	0.17517	1
ENSG00000136144.12	RCBTB1	1627.35	-0.777307	0.0746204	2.05524e-24	0.0116272	0.0724756	1
ENSG00000116678.19	LEPR	785.052	-0.777241	0.158603	2.40936e-06	0.0399649	0.156393	1
ENSG00000267680.5	ZNF224	848.852	-0.777227	0.0897044	2.88751e-17	-0.0329689	0.0860976	1
ENSG00000099785.10	MARCHF2	601.446	-0.777066	0.102979	2.16592e-13	-0.0693122	0.0994041	1
ENSG00000168118.12	RAB4A	1238.31	-0.776949	0.0871909	3.41785e-18	-0.0467934	0.0847029	1
ENSG00000111058.8	ACSS3	112.022	-0.776854	0.185071	5.71997e-05	-0.185891	0.17505	1
ENSG00000135919.13	SERPINE2	113497	-0.776734	0.30675	0.0168455	-0.0118667	0.306743	1
ENSG00000129484.13	PARP2	668.558	-0.776711	0.139088	6.95266e-08	-0.0804419	0.136659	1
ENSG00000240498.9	CDKN2B-AS1	384.693	-0.776657	0.166744	7.58622e-06	-0.089903	0.163048	1
ENSG00000119632.4	IFI27L2	1074.82	-0.776196	0.165306	6.37934e-06	0.0270392	0.163751	1
ENSG00000105486.14	LIG1	1315.96	-0.775838	0.182414	4.52742e-05	-0.225342	0.181624	1
ENSG00000120509.10	PDZD11	1476.2	-0.775467	0.157767	2.24407e-06	0.00138995	0.156584	1
ENSG00000147604.14	RPL7	21309.9	-0.775463	0.17303	1.68202e-05	0.0636287	0.172935	1
ENSG00000137573.14	SULF1	32421.7	-0.77542	0.191445	0.000104919	-0.0355039	0.191397	1
ENSG00000228474.6	OST4	4622.69	-0.775383	0.2144	0.000554121	0.00902523	0.214115	1
ENSG00000001631.15	KRIT1	451.635	-0.775343	0.108172	3.3377e-12	0.0463974	0.102247	1
ENSG00000197930.13	ERO1A	3291.24	-0.774614	0.0801864	3.62443e-21	-0.0678846	0.0793709	1
ENSG00000047230.15	CTPS2	659.93	-0.774578	0.0880831	9.4518e-18	0.0429549	0.0835683	1
ENSG00000165629.20	ATP5F1C	3907.26	-0.774378	0.1759	2.38832e-05	0.0305668	0.175511	1
ENSG00000188124.3	OR2AG2	31.9996	-0.774216	0.269374	0.0064294	-0.440541	0.256028	1
ENSG00000074842.8	MYDGF	5230.57	-0.774104	0.12538	2.29307e-09	-0.0892015	0.125	1
ENSG00000166997.8	CNPY4	781.136	-0.773847	0.0803122	4.57833e-21	-0.056846	0.0760983	1
ENSG00000197006.14	METTL9	5874.89	-0.773841	0.122349	9.04236e-10	0.0812472	0.121984	1
ENSG00000110092.4	CCND1	104943	-0.773514	0.154315	1.38647e-06	-0.0358052	0.154302	1
ENSG00000101347.9	SAMHD1	1842.21	-0.773428	0.357582	0.0424204	0.289325	0.357178	1
ENSG00000121957.14	GPSM2	1660.85	-0.773277	0.167497	9.15412e-06	-0.0560075	0.166616	1
ENSG00000237039.1	AC018738.1	101.425	-0.773229	0.181697	4.482e-05	0.221978	0.159707	1
ENSG00000107104.19	KANK1	3261.19	-0.773186	0.0895119	3.6087e-17	-0.126456	0.0887139	1
ENSG00000066117.15	SMARCD1	2705.73	-0.773096	0.057635	1.10634e-39	0.014195	0.0558738	1
ENSG00000225423.1	TNPO1P1	56.4472	-0.772848	0.252715	0.00368108	0.137181	0.232763	1
ENSG00000140945.17	CDH13	3624.61	-0.772216	0.186386	7.16374e-05	-0.000303922	0.18604	1
ENSG00000164109.14	MAD2L1	1157.96	-0.7721	0.203353	0.000283435	-0.182518	0.202435	1
ENSG00000134884.15	ARGLU1	3052.93	-0.772051	0.0733174	6.41434e-25	0.00128321	0.0720811	1
ENSG00000135535.17	CD164	12376.3	-0.771991	0.122089	9.13576e-10	0.0349481	0.121907	1
ENSG00000164258.12	NDUFS4	1069.09	-0.771704	0.163459	5.66066e-06	0.0276397	0.161932	1
ENSG00000116237.16	ICMT	7465.38	-0.771583	0.0881236	1.31763e-17	-0.0977419	0.0877926	1
ENSG00000109919.10	MTCH2	3448.82	-0.771244	0.0617755	1.54518e-34	-0.0212153	0.0605714	1
ENSG00000135698.10	MPHOSPH6	517.976	-0.771151	0.122154	9.7344e-10	0.178891	0.117122	1
ENSG00000197043.14	ANXA6	15973	-0.77093	0.108839	6.03337e-12	-0.0711912	0.108712	1
ENSG00000275180.1	AC048341.2	167.464	-0.770814	0.194732	0.000151311	0.0129166	0.186139	1
ENSG00000164172.19	MOCS2	1415.85	-0.770793	0.132253	1.76562e-08	-0.0113562	0.130862	1
ENSG00000069974.16	RAB27A	607.147	-0.770599	0.114306	6.19596e-11	-0.0569353	0.110744	1
ENSG00000132424.16	PNISR	3516.72	-0.770585	0.111368	1.87178e-11	-0.0327091	0.110695	1
ENSG00000153774.9	CFDP1	852.305	-0.76981	0.115715	1.11285e-10	0.0285457	0.112984	1
ENSG00000142192.21	APP	26935	-0.769802	0.102302	2.53587e-13	-0.00438817	0.102209	1
ENSG00000156486.8	KCNS2	100.071	-0.768856	0.190309	0.000109324	0.0480005	0.178506	1
ENSG00000147394.18	ZNF185	2427.81	-0.768804	0.35525	0.0423016	0.033211	0.354968	1
ENSG00000214113.10	LYRM4	920.368	-0.768655	0.0762638	6.22071e-23	0.00911538	0.0722072	1
ENSG00000101003.10	GINS1	712.105	-0.768563	0.20424	0.00032214	-0.153921	0.202755	1
ENSG00000254901.8	BORCS8	530.177	-0.767939	0.108666	6.76056e-12	-0.125207	0.10453	1
ENSG00000107819.13	SFXN3	3131.59	-0.767932	0.0872175	8.59507e-18	0.0624576	0.0862697	1
ENSG00000108010.12	GLRX3	3815.73	-0.76754	0.123884	2.00941e-09	0.0333516	0.123326	1
ENSG00000053371.12	AKR7A2	2524	-0.766586	0.136771	6.20498e-08	-0.0627894	0.136087	1
ENSG00000102098.19	SCML2	166.993	-0.766074	0.180146	4.53975e-05	0.0422508	0.170368	1
ENSG00000197496.6	SLC2A10	2488.02	-0.765945	0.0682467	3.88779e-28	-0.0901842	0.0669897	1
ENSG00000175309.15	PHYKPL	1550.15	-0.765844	0.101446	2.11348e-13	-0.0279118	0.0997731	1
ENSG00000132256.19	TRIM5	1312.91	-0.765583	0.193414	0.000151313	0.0161322	0.192316	1
ENSG00000201700.3	SNORD113-3	225.595	-0.765264	0.193528	0.00015364	0.0617924	0.187666	1
ENSG00000271553.1	AC018638.7	69.2293	-0.765196	0.24932	0.00355633	-0.0177469	0.23328	1
ENSG00000235370.6	DNM1P51	73.1742	-0.765109	0.20956	0.000487848	-0.186633	0.195006	1
ENSG00000132305.20	IMMT	3479.79	-0.764924	0.0768401	2.11116e-22	-0.0604006	0.0759171	1
ENSG00000142945.13	KIF2C	2025.76	-0.763474	0.177979	3.87944e-05	-0.191428	0.177447	1
ENSG00000114416.18	FXR1	5057.82	-0.763305	0.095306	6.26544e-15	-0.027187	0.0947547	1
ENSG00000274303.1	AP000659.1	42.1886	-0.763302	0.273085	0.00810897	0.0212276	0.250007	1
ENSG00000258559.2	AC005519.1	45.8758	-0.763218	0.242431	0.00276214	-0.458611	0.231279	1
ENSG00000079150.18	FKBP7	854.081	-0.763029	0.169825	1.59867e-05	-0.105352	0.168366	1
ENSG00000089289.16	IGBP1	1242.43	-0.762973	0.125488	4.04159e-09	-0.0321098	0.123812	1
ENSG00000171033.13	PKIA	960.515	-0.762883	0.196195	0.000199108	0.184479	0.195079	1
ENSG00000114480.13	GBE1	6259.08	-0.762814	0.0926497	1.03883e-15	-0.0239602	0.0921948	1
ENSG00000115107.20	STEAP3	4368.05	-0.762764	0.102372	4.37316e-13	0.0169506	0.10185	1
ENSG00000153113.23	CAST	12547	-0.762507	0.133391	3.33246e-08	0.0298962	0.133237	1
ENSG00000199914.1	SNORD114-16	49.1232	-0.762177	0.293854	0.0142786	-0.0097326	0.277531	1
ENSG00000179010.14	MRFAP1	8131.04	-0.761918	0.0913241	4.23193e-16	-0.0200295	0.0909578	1
ENSG00000198618.5	PPIAP22	231.24	-0.761917	0.354436	0.0437388	0.502653	0.349624	1
ENSG00000136942.15	RPL35	13019.8	-0.761724	0.177232	3.74605e-05	0.0954887	0.177095	1
ENSG00000183323.13	CCDC125	254.946	-0.76155	0.149469	9.18206e-07	0.0414925	0.143173	1
ENSG00000139117.14	CPNE8	327.699	-0.761231	0.124183	2.99933e-09	0.0856477	0.118137	1
ENSG00000198682.13	PAPSS2	6887.12	-0.761142	0.116906	2.80054e-10	-0.0615526	0.116595	1
ENSG00000119242.8	CCDC92	2885.87	-0.76069	0.16235	6.6843e-06	0.0658364	0.161766	1
ENSG00000111269.3	CREBL2	1703.94	-0.760129	0.102203	4.82682e-13	0.0683565	0.10074	1
ENSG00000125304.10	TM9SF2	7135.94	-0.759406	0.0783507	2.65842e-21	-0.0526222	0.0778823	1
ENSG00000079739.17	PGM1	2192.93	-0.75921	0.0716385	3.17314e-25	-0.0751792	0.0699708	1
ENSG00000075785.13	RAB7A	9430.52	-0.759086	0.0821382	1.78973e-19	-0.0174042	0.081837	1
ENSG00000266173.7	STRADA	495.697	-0.759012	0.114616	1.35794e-10	-0.0287834	0.110314	1
ENSG00000136732.16	GYPC	716.551	-0.759011	0.184503	8.08966e-05	0.0423347	0.182736	1
ENSG00000092108.21	SCFD1	3018.97	-0.758956	0.0924873	1.29567e-15	-0.0415582	0.0915608	1
ENSG00000242960.1	FTH1P23	34.7241	-0.758768	0.34576	0.0394122	-0.476027	0.333736	1
ENSG00000123179.14	EBPL	723.612	-0.75822	0.139815	1.66644e-07	0.0325967	0.136815	1
ENSG00000150316.12	CWC15	1446.56	-0.757806	0.177821	4.36872e-05	0.100734	0.176683	1
ENSG00000144455.14	SUMF1	1356.2	-0.757779	0.0930429	2.13147e-15	-0.0958017	0.0910974	1
ENSG00000170275.15	CRTAP	9876.3	-0.757444	0.119726	8.95254e-10	0.0147938	0.119505	1
ENSG00000185567.7	AHNAK2	27264	-0.757382	0.125223	4.87739e-09	0.00030482	0.125158	1
ENSG00000070785.17	EIF2B3	1044.15	-0.757275	0.061667	1.89297e-33	-0.100921	0.0581241	1
ENSG00000168528.12	SERINC2	3663.88	-0.757	0.221365	0.00111657	0.101548	0.221053	1
ENSG00000168036.18	CTNNB1	15557.9	-0.756617	0.0608104	2.6077e-34	-0.0896662	0.0605137	1
ENSG00000146729.10	NIPSNAP2	1304.91	-0.756597	0.145023	4.92666e-07	0.0170131	0.143598	1
ENSG00000217648.1	AL136116.3	51.3006	-0.756382	0.318854	0.0254814	0.161329	0.300926	1
ENSG00000128708.13	HAT1	1892.13	-0.756336	0.146513	6.52382e-07	-0.0725755	0.145638	1
ENSG00000012822.16	CALCOCO1	4054.31	-0.756125	0.192783	0.00017463	-0.0596251	0.192432	1
ENSG00000159593.15	NAE1	1705.27	-0.755497	0.102792	9.11857e-13	0.0328731	0.101361	1
ENSG00000174684.7	B4GAT1	799.5	-0.755203	0.138487	1.4165e-07	0.0186288	0.136265	1
ENSG00000136156.15	ITM2B	7524.28	-0.754824	0.21597	0.000856223	-0.0305447	0.215822	1
ENSG00000122958.15	VPS26A	3125.64	-0.754665	0.144631	4.90716e-07	0.0328749	0.143982	1
ENSG00000101132.10	PFDN4	696.293	-0.754517	0.264973	0.00696016	0.0669407	0.263553	1
ENSG00000069966.18	GNB5	1365.45	-0.754217	0.156351	3.48325e-06	-0.0519134	0.15536	1
ENSG00000140365.16	COMMD4	1679.21	-0.754137	0.107893	1.15476e-11	-0.17998	0.106736	1
ENSG00000143761.16	ARF1	17581	-0.754121	0.089412	1.99226e-16	-0.0650874	0.0892517	1
ENSG00000198692.10	EIF1AY	358.518	-0.754048	0.209203	0.000578829	-0.0350794	0.20582	1
ENSG00000139178.11	C1RL	808.287	-0.753965	0.117887	5.81355e-10	-0.0172125	0.115283	1
ENSG00000121064.13	SCPEP1	744.504	-0.75393	0.0934663	3.97253e-15	-0.153696	0.0904636	1
ENSG00000115128.7	SF3B6	1513.97	-0.753752	0.13767	1.25902e-07	0.00541487	0.136326	1
ENSG00000176731.12	RBIS	933.133	-0.75349	0.166733	1.42374e-05	0.0284054	0.164778	1
ENSG00000141552.17	ANAPC11	1776.54	-0.753139	0.104252	2.23681e-12	-0.0268129	0.102864	1
ENSG00000279632.1	AP003108.4	45.5728	-0.753132	0.288177	0.0135311	-0.270001	0.275113	1
ENSG00000165304.8	MELK	1739.17	-0.753078	0.176121	4.11239e-05	-0.129595	0.175443	1
ENSG00000144827.9	ABHD10	920.425	-0.752858	0.130112	2.24178e-08	-0.0114927	0.128124	1
ENSG00000226259.10	GTF2H2B	39.4722	-0.752809	0.295904	0.0163247	-0.0222964	0.274034	1
ENSG00000231563.2	AL139288.1	98.2288	-0.75269	0.219832	0.00110123	0.0562221	0.206067	1
ENSG00000144840.9	RABL3	1025.55	-0.75259	0.0928395	2.89175e-15	-0.0195499	0.0900082	1
ENSG00000280152.1	AC009078.3	403.256	-0.752583	0.238223	0.00266702	-0.19144	0.236193	1
ENSG00000163597.15	SNHG16	5526.35	-0.75219	0.057273	4.33021e-38	-0.0273603	0.0564946	1
ENSG00000235908.1	RHOA-IT1	51.0894	-0.752077	0.322448	0.028155	-0.0995921	0.308823	1
ENSG00000135047.15	CTSL	5835.4	-0.751672	0.107674	1.22682e-11	0.159875	0.107295	1
ENSG00000163879.11	DNALI1	264.554	-0.751529	0.193388	0.000200833	0.0748035	0.188377	1
ENSG00000280383.1	Z95331.1	563.959	-0.751426	0.196432	0.000253905	-0.0894488	0.194268	1
ENSG00000272518.1	AC036214.2	40.5335	-0.751407	0.261885	0.00652419	-0.0428742	0.241149	1
ENSG00000104361.10	NIPAL2	1855.11	-0.751337	0.136244	1.01799e-07	0.0881008	0.135225	1
ENSG00000134056.12	MRPS36	405.914	-0.751304	0.15797	4.81126e-06	-0.0301229	0.154212	1
ENSG00000057019.16	DCBLD2	57111.2	-0.751235	0.125126	6.36215e-09	0.0239494	0.125095	1
ENSG00000106367.15	AP1S1	3205.51	-0.751109	0.109919	3.35338e-11	-0.0755873	0.109276	1
ENSG00000160310.18	PRMT2	3566.87	-0.751108	0.0813819	2.00214e-19	-0.0221021	0.0804949	1
ENSG00000084444.14	FAM234B	314.903	-0.750913	0.189355	0.000146944	-0.0218782	0.184926	1
ENSG00000147162.14	OGT	6930.51	-0.750852	0.0957067	2.24762e-14	-0.0564725	0.0953107	1
ENSG00000188419.14	CHM	1455.14	-0.750826	0.0733716	1.32665e-23	0.0596705	0.0708336	1
ENSG00000135441.7	BLOC1S1	778.334	-0.750784	0.198507	0.000299786	0.0257123	0.196827	1
ENSG00000129636.13	ITFG1	2828.67	-0.750598	0.137309	1.31809e-07	-0.0605607	0.136681	1
ENSG00000254999.4	BRK1	4032.66	-0.750532	0.209527	0.000627839	0.0319933	0.209201	1
ENSG00000167118.11	URM1	1552.56	-0.750508	0.074222	4.48719e-23	-0.0818898	0.072141	1
ENSG00000132879.14	FBXO44	320.62	-0.750432	0.182424	8.09369e-05	-0.0353152	0.17839	1
ENSG00000120306.11	CYSTM1	641.393	-0.750354	0.149202	1.27743e-06	0.0896224	0.146871	1
ENSG00000229152.2	ANKRD10-IT1	278.554	-0.750353	0.174966	3.89847e-05	-0.0473471	0.170222	1
ENSG00000181826.10	RELL1	1495.06	-0.750289	0.108937	2.32627e-11	-0.046765	0.107445	1
ENSG00000067182.8	TNFRSF1A	8001.53	-0.75023	0.116424	4.28444e-10	0.0400485	0.11609	1
ENSG00000163682.16	RPL9	17642.2	-0.750198	0.152508	2.2019e-06	0.00535009	0.152397	1
ENSG00000147155.11	EBP	351.21	-0.749755	0.157543	4.74197e-06	-0.124741	0.153809	1
ENSG00000136518.17	ACTL6A	1538.37	-0.749745	0.123692	4.51239e-09	-0.0423107	0.122344	1
ENSG00000178999.13	AURKB	1097.92	-0.749738	0.17975	6.3735e-05	-0.13543	0.178717	1
ENSG00000106153.13	CHCHD2	6052.22	-0.749695	0.0940916	8.66048e-15	-0.0521505	0.0936563	1
ENSG00000198176.13	TFDP1	5867.68	-0.749623	0.0722389	3.09217e-24	-0.0370089	0.0716844	1
ENSG00000079462.7	PAFAH1B3	710.971	-0.749594	0.157745	4.90235e-06	-0.0635499	0.155607	1
ENSG00000256571.1	AC079866.2	99.1477	-0.749539	0.285994	0.0132641	0.0634168	0.276466	1
ENSG00000010704.18	HFE	725.204	-0.749338	0.0813222	2.29746e-19	-0.191183	0.078179	1
ENSG00000136238.18	RAC1	15236.4	-0.749318	0.145247	6.63985e-07	0.038579	0.145121	1
ENSG00000183208.12	GDPGP1	107.527	-0.7493	0.172193	2.97882e-05	-0.189357	0.161753	1
ENSG00000144815.16	NXPE3	2256.63	-0.749056	0.160161	6.94919e-06	0.0248956	0.15942	1
ENSG00000142669.15	SH3BGRL3	19323.8	-0.748961	0.230244	0.00196587	0.0757693	0.230185	1
ENSG00000149547.15	EI24	3464.28	-0.748747	0.0506962	7.39193e-48	-0.000385448	0.0492531	1
ENSG00000143409.15	MINDY1	545.468	-0.748608	0.15288	2.4535e-06	0.076282	0.149375	1
ENSG00000142166.13	IFNAR1	3780.14	-0.748562	0.0654288	3.45235e-29	-0.0418573	0.0644529	1
ENSG00000138182.14	KIF20B	2690.19	-0.748485	0.176121	4.59e-05	-0.187819	0.175715	1
ENSG00000141741.12	MIEN1	1012.78	-0.748445	0.17371	3.57879e-05	0.02585	0.172345	1
ENSG00000128245.15	YWHAH	6048.15	-0.748412	0.075846	4.92938e-22	-0.0823297	0.0753366	1
ENSG00000099194.6	SCD	4870.88	-0.748246	0.26102	0.00657224	0.068131	0.260827	1
ENSG00000165102.15	HGSNAT	3991.43	-0.747011	0.112229	1.08786e-10	-0.0096079	0.111694	1
ENSG00000202048.1	SNORD114-20	274.044	-0.746777	0.215192	0.000935273	-0.206388	0.212155	1
ENSG00000164096.13	C4orf3	2488.08	-0.746633	0.11749	7.51432e-10	-0.0146711	0.116521	1
ENSG00000124299.15	PEPD	2059.28	-0.746595	0.0624042	8.19477e-32	-0.0601361	0.0607354	1
ENSG00000166086.13	JAM3	3896.22	-0.746524	0.0663328	2.76991e-28	-0.0610028	0.0654656	1
ENSG00000100519.12	PSMC6	2020.81	-0.746422	0.0863973	3.55984e-17	-0.0283374	0.0848942	1
ENSG00000050438.17	SLC4A8	1498.48	-0.746306	0.11497	3.17174e-10	-0.0219638	0.11364	1
ENSG00000116729.14	WLS	1832.16	-0.746284	0.195505	0.000262014	0.00931173	0.194952	1
ENSG00000138131.4	LOXL4	6156.05	-0.746197	0.319342	0.0278567	0.0887868	0.319214	1
ENSG00000046647.13	GEMIN8	446.534	-0.746065	0.14056	3.07909e-07	-0.0509171	0.136658	1
ENSG00000197713.15	RPE	2028.64	-0.745973	0.0924976	4.02171e-15	-0.0571043	0.091149	1
ENSG00000162688.17	AGL	1112.7	-0.745864	0.0798767	7.41733e-20	0.00248618	0.0769194	1
ENSG00000116120.11	FARSB	2773.46	-0.745615	0.0777033	6.66108e-21	0.0188221	0.0764758	1
ENSG00000240184.7	PCDHGC3	4391.99	-0.745313	0.0860939	3.07119e-17	-0.049013	0.0854565	1
ENSG00000154518.9	ATP5MC3	3562.51	-0.745245	0.110219	5.42526e-11	-0.0318847	0.1095	1
ENSG00000140374.16	ETFA	2686.22	-0.744954	0.0671828	1.7083e-27	-0.0694245	0.065842	1
ENSG00000119402.17	FBXW2	4579.07	-0.744915	0.0636862	1.86184e-30	-0.0075722	0.0627455	1
ENSG00000140263.14	SORD	602.388	-0.744616	0.113498	2.02724e-10	-0.0618744	0.110176	1
ENSG00000259494.2	MRPL46	235.68	-0.744523	0.12256	4.17374e-09	-0.0199016	0.114388	1
ENSG00000249855.1	EEF1A1P19	165.647	-0.744504	0.267169	0.00831277	-0.20462	0.2621	1
ENSG00000136938.9	ANP32B	5476.33	-0.744185	0.103499	2.84714e-12	-0.0193285	0.103003	1
ENSG00000123200.16	ZC3H13	4038.37	-0.744122	0.0933859	8.6259e-15	-0.0620731	0.0927527	1
ENSG00000136631.15	VPS45	1714.48	-0.743909	0.0883806	2.29479e-16	-0.0269487	0.0866272	1
ENSG00000035862.12	TIMP2	55975.3	-0.743883	0.110877	7.67497e-11	-0.00719043	0.110836	1
ENSG00000100612.14	DHRS7	862.66	-0.743863	0.110624	6.94627e-11	0.00846179	0.108272	1
ENSG00000124783.14	SSR1	10919.2	-0.743835	0.0694805	1.02768e-25	-0.057939	0.0691398	1
ENSG00000213719.8	CLIC1	23646.5	-0.743682	0.154453	3.63586e-06	0.0371622	0.154376	1
ENSG00000053900.10	ANAPC4	964.624	-0.743667	0.070802	8.46296e-25	0.0524458	0.0669476	1
ENSG00000213963.6	AC019080.1	136.493	-0.743218	0.181008	8.34988e-05	-0.00744922	0.171503	1
ENSG00000124172.10	ATP5F1E	3460.09	-0.742971	0.177682	6.10932e-05	-0.0474212	0.177276	1
ENSG00000147853.17	AK3	2250.9	-0.7429	0.107649	2.11968e-11	-0.0752135	0.106646	1
ENSG00000117226.12	GBP3	1555.02	-0.742658	0.202078	0.000446641	0.122828	0.2012	1
ENSG00000145391.13	SETD7	10415.2	-0.742545	0.0756879	8.54154e-22	-0.0664818	0.0753852	1
ENSG00000204370.12	SDHD	1140.18	-0.742503	0.106451	1.27796e-11	-0.0761577	0.104372	1
ENSG00000286724.1	AL732509.1	93.4937	-0.742318	0.218556	0.00120844	0.019486	0.205636	1
ENSG00000201899.1	SNORD114-24	34.9925	-0.742185	0.321859	0.0300789	-0.24778	0.305621	1
ENSG00000105255.11	FSD1	261.516	-0.742003	0.155498	4.46321e-06	0.0316654	0.148782	1
ENSG00000145247.12	OCIAD2	211.852	-0.741844	0.24238	0.00365184	-0.163274	0.239167	1
ENSG00000271789.1	AL080317.1	55.7392	-0.741602	0.287952	0.014992	-0.0364776	0.273542	1
ENSG00000157796.18	WDR19	1190.1	-0.741352	0.110068	6.45295e-11	0.106149	0.107878	1
ENSG00000169223.15	LMAN2	5503.77	-0.741216	0.134366	1.00834e-07	-0.0708264	0.134035	1
ENSG00000063601.17	MTMR1	1188.94	-0.741207	0.0934629	1.16051e-14	0.0522595	0.0911381	1
ENSG00000231177.4	LINC00852	118.326	-0.74119	0.208328	0.000684909	0.0887721	0.197339	1
ENSG00000267577.1	AC010327.4	88.9821	-0.740765	0.215669	0.00106065	0.161358	0.201717	1
ENSG00000112685.14	EXOC2	1627.19	-0.740723	0.0826391	2.1581e-18	0.0452762	0.0807058	1
ENSG00000147140.16	NONO	13041.3	-0.740655	0.0767112	3.804e-21	-0.046914	0.0764229	1
ENSG00000008394.13	MGST1	2270.23	-0.740512	0.292261	0.0167734	0.0631501	0.291828	1
ENSG00000159352.15	PSMD4	3516.09	-0.74047	0.0991328	3.81436e-13	-0.049587	0.0984504	1
ENSG00000188186.10	LAMTOR4	840.895	-0.740366	0.113239	2.34817e-10	-0.0958278	0.11077	1
ENSG00000089723.10	OTUB2	84.3678	-0.740348	0.186272	0.000141827	0.142964	0.168762	1
ENSG00000211456.13	SACM1L	2562.16	-0.740277	0.0727529	2.37996e-23	-0.0297809	0.0713726	1
ENSG00000166681.14	BEX3	2413.16	-0.740276	0.208463	0.000701276	0.0087751	0.207963	1
ENSG00000029639.11	TFB1M	502.902	-0.739938	0.0922695	5.76852e-15	-0.0634896	0.0875648	1
ENSG00000100934.15	SEC23A	11886.4	-0.739504	0.0928835	9.0761e-15	-0.0459688	0.0926682	1
ENSG00000125691.13	RPL23	11418.6	-0.7395	0.225153	0.0017707	0.103769	0.225032	1
ENSG00000127946.17	HIP1	9350.07	-0.739424	0.131081	5.07413e-08	-0.0294791	0.130904	1
ENSG00000272033.1	AL136984.1	40.6713	-0.739119	0.2907	0.0163881	-0.0835158	0.268142	1
ENSG00000068489.12	PRR11	2847.98	-0.739043	0.15727	6.27456e-06	-0.140794	0.156838	1
ENSG00000164024.12	METAP1	2421.21	-0.738768	0.121464	3.99115e-09	0.0246949	0.120632	1
ENSG00000089057.15	SLC23A2	1450.82	-0.738336	0.0852011	2.85247e-17	-0.00789565	0.0831711	1
ENSG00000257354.2	AC048341.1	974.866	-0.738336	0.119336	2.11915e-09	-0.124426	0.117406	1
ENSG00000280789.2	PAGR1	573.398	-0.738183	0.168051	2.49401e-05	-0.171216	0.165959	1
ENSG00000163297.17	ANTXR2	4059.12	-0.738051	0.148219	1.63475e-06	0.0789562	0.147804	1
ENSG00000184900.15	SUMO3	4120.3	-0.737886	0.149004	1.87297e-06	0.021159	0.148582	1
ENSG00000101160.14	CTSZ	9368.02	-0.737865	0.166119	2.00715e-05	-0.0630261	0.165969	1
ENSG00000221164.1	SNORA11F	73.8119	-0.737782	0.27902	0.0124309	-0.193235	0.270298	1
ENSG00000133704.10	IPO8	3411.49	-0.737493	0.0740769	2.09181e-22	0.00530121	0.0730527	1
ENSG00000100243.21	CYB5R3	21244.9	-0.737284	0.158599	7.90709e-06	-0.0383217	0.158531	1
ENSG00000165240.20	ATP7A	939.465	-0.736865	0.0868097	1.26913e-16	-0.0579081	0.0838975	1
ENSG00000113387.12	SUB1	4142.83	-0.736588	0.147818	1.60604e-06	-0.0163464	0.147403	1
ENSG00000110108.10	TMEM109	3948.09	-0.736534	0.0815454	1.17481e-18	-0.06171	0.0808657	1
ENSG00000133393.13	FOPNL	1408.1	-0.736412	0.112233	2.01771e-10	-0.029669	0.110559	1
ENSG00000152944.9	MED21	1076.58	-0.73634	0.117053	1.11594e-09	-0.00659856	0.114946	1
ENSG00000124496.12	TRERF1	2987.78	-0.736157	0.106853	2.29494e-11	-0.00716669	0.106084	1
ENSG00000152661.9	GJA1	6185.72	-0.736008	0.178618	7.86785e-05	0.0784062	0.178331	1
ENSG00000110852.4	CLEC2B	682.269	-0.735933	0.248799	0.00500328	0.0792752	0.247408	1
ENSG00000134899.21	ERCC5	362.877	-0.735416	0.107708	3.48093e-11	-0.121245	0.102126	1
ENSG00000089220.5	PEBP1	7586.32	-0.735367	0.11313	2.997e-10	-0.0549667	0.112855	1
ENSG00000170266.16	GLB1	3185.4	-0.735029	0.111866	1.90239e-10	-0.0473417	0.111197	1
ENSG00000175334.8	BANF1	3578.03	-0.734929	0.128743	3.48e-08	0.0315943	0.128142	1
ENSG00000138760.10	SCARB2	11675.1	-0.734689	0.091948	7.25741e-15	-0.00197789	0.0917191	1
ENSG00000155660.11	PDIA4	12234.4	-0.734654	0.108561	5.22196e-11	-0.0589667	0.10838	1
ENSG00000286522.1	H3C2	4984.27	-0.734353	0.204837	0.000620788	-0.253593	0.204677	1
ENSG00000102385.12	DRP2	457.415	-0.734244	0.253126	0.00594261	-0.062568	0.251223	1
ENSG00000117528.14	ABCD3	2524.57	-0.734055	0.0922089	9.13526e-15	-0.0550831	0.0911247	1
ENSG00000164073.10	MFSD8	701.42	-0.733785	0.100109	1.05079e-12	0.0384597	0.0962673	1
ENSG00000163041.12	H3-3A	3343.46	-0.73375	0.0997854	8.89101e-13	-0.0197315	0.0989691	1
ENSG00000140563.15	MCTP2	129.445	-0.733624	0.252618	0.00588344	-0.11088	0.247594	1
ENSG00000123240.17	OPTN	4354.75	-0.733513	0.213332	0.00104758	0.0444548	0.213053	1
ENSG00000088930.8	XRN2	3389.51	-0.733288	0.0855968	6.58649e-17	-0.039566	0.0849277	1
ENSG00000013016.16	EHD3	4702.81	-0.732855	0.0866008	1.57494e-16	-0.0164783	0.0860529	1
ENSG00000005893.16	LAMP2	6794.93	-0.732781	0.108167	4.97518e-11	-0.000232588	0.107833	1
ENSG00000272871.1	AL159169.2	31.1077	-0.732519	0.310713	0.0264362	-0.187479	0.292376	1
ENSG00000235655.3	H3P6	335.793	-0.732262	0.158948	9.57243e-06	0.0476197	0.153289	1
ENSG00000110958.16	PTGES3	8292.63	-0.732215	0.102669	4.29433e-12	-0.078176	0.102362	1
ENSG00000172469.16	MANEA	909.342	-0.731902	0.127327	2.78442e-08	-0.0181262	0.125439	1
ENSG00000231566.2	LINC02595	473.614	-0.731796	0.207779	0.000777621	-0.113335	0.205228	1
ENSG00000198483.13	ANKRD35	101.433	-0.731757	0.218108	0.00139445	-0.0430558	0.209097	1
ENSG00000182220.15	ATP6AP2	5020.08	-0.731693	0.102838	4.82344e-12	-0.0575187	0.102389	1
ENSG00000140943.17	MBTPS1	7522.61	-0.731605	0.0589241	3.59865e-34	-0.0155459	0.0583735	1
ENSG00000176340.4	COX8A	2828.6	-0.73146	0.128095	3.44655e-08	-0.0315142	0.127376	1
ENSG00000164112.13	TMEM155	58.5241	-0.731304	0.294958	0.0193737	-0.428536	0.286004	1
ENSG00000272977.1	AL008721.2	226.795	-0.731077	0.186171	0.000171385	-0.16311	0.181007	1
ENSG00000138686.10	BBS7	1159.76	-0.730765	0.113659	4.70086e-10	-0.034286	0.111789	1
ENSG00000131269.19	ABCB7	704.32	-0.730765	0.100435	1.5497e-12	-0.051605	0.0971556	1
ENSG00000200089.1	SNORD114-31	35.3168	-0.730732	0.270724	0.0106708	-0.205602	0.250744	1
ENSG00000116641.18	DOCK7	7528.85	-0.729992	0.0675687	3.62347e-26	-0.0177776	0.0670966	1
ENSG00000128050.8	PAICS	5844.51	-0.729964	0.11934	3.2468e-09	-0.0503711	0.118955	1
ENSG00000089685.15	BIRC5	3606.09	-0.729892	0.182487	0.000128497	-0.155889	0.182177	1
ENSG00000140718.21	FTO	4207.52	-0.72977	0.0770165	2.05784e-20	-0.0384468	0.0762166	1
ENSG00000144320.14	LNPK	3765.85	-0.729766	0.0977675	3.96146e-13	-0.00850015	0.0971508	1
ENSG00000104408.10	EIF3E	6312.44	-0.729701	0.137706	3.22425e-07	0.0121054	0.137394	1
ENSG00000160746.13	ANO10	2940.44	-0.729625	0.0921944	1.31773e-14	-0.0300875	0.0913756	1
ENSG00000101052.13	IFT52	1029.69	-0.729389	0.128815	4.50392e-08	-0.0761401	0.127014	1
ENSG00000162631.18	NTNG1	3236.67	-0.729367	0.241429	0.00412678	-0.0590391	0.241146	1
ENSG00000249740.3	OSMR-AS1	136.694	-0.729199	0.172898	5.25799e-05	-0.286698	0.165944	1
ENSG00000163322.14	ABRAXAS1	661.293	-0.729076	0.116826	1.52286e-09	-0.0318658	0.113591	1
ENSG00000090889.12	KIF4A	2177.02	-0.728996	0.158443	9.83746e-06	-0.182052	0.157854	1
ENSG00000225783.8	MIAT	214.115	-0.728821	0.180092	0.000106298	-0.244563	0.175592	1
ENSG00000138735.16	PDE5A	2655.13	-0.728682	0.198913	0.000466307	-0.0153009	0.198293	1
ENSG00000279549.1	AP000437.1	45.2487	-0.728381	0.293892	0.0194169	-0.152446	0.279397	1
ENSG00000012817.15	KDM5D	2040.83	-0.72815	0.072119	5.21969e-23	-0.027571	0.0703043	1
ENSG00000151572.18	ANO4	1182.5	-0.728009	0.192657	0.000303731	-0.0765286	0.191732	1
ENSG00000171314.9	PGAM1	9338.04	-0.727891	0.063636	3.55104e-29	-0.0397454	0.0632237	1
ENSG00000278986.1	AC091060.1	32.288	-0.727713	0.292981	0.0191617	-0.235261	0.2762	1
ENSG00000122359.18	ANXA11	9994.9	-0.727627	0.108492	7.79664e-11	0.0257735	0.108279	1
ENSG00000187240.16	DYNC2H1	3934.87	-0.727622	0.078158	9.57889e-20	0.0528606	0.0772475	1
ENSG00000118260.15	CREB1	3075.16	-0.727542	0.0917069	1.13509e-14	0.0516265	0.090603	1
ENSG00000186166.9	CCDC84	823.455	-0.727347	0.101878	4.07042e-12	-0.0858147	0.0993283	1
ENSG00000163913.11	IFT122	1231.66	-0.727159	0.0847989	6.1413e-17	-0.146804	0.0827545	1
ENSG00000162430.17	SELENON	8533.37	-0.727139	0.0731432	2.40598e-22	-0.0136469	0.0727509	1
ENSG00000137364.5	TPMT	891.965	-0.727071	0.114178	6.92324e-10	0.00497233	0.111495	1
ENSG00000154309.8	DISP1	256.551	-0.726936	0.10915	1.06111e-10	0.061614	0.0989584	1
ENSG00000151690.15	MFSD6	180.992	-0.726878	0.212582	0.00111802	-0.285852	0.208712	1
ENSG00000162736.17	NCSTN	6486.46	-0.726795	0.143885	1.14567e-06	-0.027063	0.143614	1
ENSG00000224707.1	E2F3-IT1	35.0408	-0.726513	0.29638	0.0208327	-0.172268	0.278178	1
ENSG00000207725.3	MIR222	86.713	-0.72634	0.233684	0.00313966	0.0284602	0.22062	1
ENSG00000136521.13	NDUFB5	1278.05	-0.726321	0.17761	8.94533e-05	-0.0134385	0.176525	1
ENSG00000126267.11	COX6B1	3471.4	-0.726294	0.178347	9.57998e-05	0.0762255	0.177886	1
ENSG00000269958.1	AL049840.6	576.316	-0.726239	0.169714	4.05549e-05	-0.115055	0.167542	1
ENSG00000196187.12	TMEM63A	2299.22	-0.726122	0.0844785	5.18514e-17	0.0308107	0.0832959	1
ENSG00000141349.8	G6PC3	2334.14	-0.725746	0.0959292	1.87102e-13	-0.0825773	0.0948776	1
ENSG00000187372.11	PCDHB13	202.684	-0.725737	0.270916	0.0112912	-0.0221968	0.266354	1
ENSG00000270190.1	AC068491.3	46.9311	-0.725658	0.261997	0.00872913	-0.448424	0.252727	1
ENSG00000104738.18	MCM4	4712.56	-0.725528	0.15931	1.21742e-05	-0.184223	0.159072	1
ENSG00000240972.2	MIF	1892.42	-0.72547	0.156035	7.88472e-06	0.0181059	0.155135	1
ENSG00000120322.4	PCDHB8	68.7001	-0.725349	0.248809	0.00568885	-0.0101571	0.235038	1
ENSG00000198331.10	HYLS1	447.675	-0.725255	0.172827	5.74528e-05	-0.0183246	0.169796	1
ENSG00000171867.17	PRNP	14184.7	-0.725155	0.110844	2.28809e-10	-0.0398899	0.110724	1
ENSG00000062716.13	VMP1	9427.78	-0.725135	0.112877	4.86371e-10	0.0300775	0.112582	1
ENSG00000065923.10	SLC9A7	7368.78	-0.7246	0.148694	2.75078e-06	0.0362366	0.148484	1
ENSG00000273165.1	AL121652.1	49.9472	-0.724568	0.282631	0.015473	0.215783	0.259702	1
ENSG00000136485.15	DCAF7	4988.17	-0.724475	0.0486378	1.17033e-48	-0.0425306	0.0476294	1
ENSG00000117118.10	SDHB	1809.13	-0.724393	0.124522	1.87686e-08	0.0201584	0.123406	1
ENSG00000166171.13	DPCD	466.461	-0.724221	0.13136	1.02578e-07	-0.00553341	0.127009	1
ENSG00000100568.11	VTI1B	3046.89	-0.724153	0.105113	2.29674e-11	0.0956311	0.10427	1
ENSG00000176909.12	MAMSTR	155.419	-0.723829	0.186284	0.000201211	-0.105591	0.17936	1
ENSG00000134308.14	YWHAQ	29245.5	-0.723798	0.132901	1.47177e-07	-0.0340565	0.132837	1
ENSG00000250903.9	GMDS-DT	313.781	-0.723788	0.151471	4.32657e-06	-0.0853946	0.146849	1
ENSG00000112343.11	TRIM38	2396.66	-0.723707	0.129147	6.24102e-08	0.0710854	0.128235	1
ENSG00000074696.13	HACD3	4789.8	-0.723379	0.113329	6.29777e-10	-0.101782	0.112921	1
ENSG00000267430.1	AC036176.2	51.3619	-0.723298	0.25716	0.0077054	-0.0591915	0.240607	1
ENSG00000078053.17	AMPH	688.728	-0.723098	0.251122	0.00632915	-0.0399328	0.249619	1
ENSG00000134247.10	PTGFRN	1051.07	-0.722966	0.213792	0.00127152	-0.119521	0.212891	1
ENSG00000273243.1	Z82243.1	43.2362	-0.722949	0.336844	0.0440811	0.23399	0.316368	1
ENSG00000104341.17	LAPTM4B	2647.33	-0.722565	0.147377	2.3826e-06	-0.082738	0.146765	1
ENSG00000164669.13	INTS4P1	76.1571	-0.722551	0.191597	0.00031241	0.0442173	0.173119	1
ENSG00000254788.7	CKLF-CMTM1	34.451	-0.722317	0.30993	0.0282843	0.0423837	0.287092	1
ENSG00000135205.15	CCDC146	84.2612	-0.722251	0.225573	0.00232119	0.341704	0.208626	1
ENSG00000134910.14	STT3A	8949.94	-0.722212	0.0714242	4.48843e-23	-0.0265314	0.0710332	1
ENSG00000123810.8	B9D2	201.811	-0.722174	0.147082	2.3005e-06	-0.0549878	0.137907	1
ENSG00000140543.14	DET1	101.062	-0.722108	0.194792	0.000396705	0.0427902	0.182148	1
ENSG00000138663.9	COPS4	1555.01	-0.721966	0.130693	9.67498e-08	-0.00175071	0.12937	1
ENSG00000129625.13	REEP5	4335.12	-0.721909	0.129882	8.03086e-08	0.0372347	0.129389	1
ENSG00000136108.15	CKAP2	5072.76	-0.721832	0.168868	4.13425e-05	-0.156849	0.168632	1
ENSG00000160410.15	SHKBP1	2499.32	-0.721564	0.0811634	4.09016e-18	-0.0458609	0.0800831	1
ENSG00000076248.10	UNG	965.816	-0.721493	0.107445	7.38336e-11	-0.0925947	0.105361	1
ENSG00000135454.14	B4GALNT1	228.092	-0.721405	0.293883	0.0206527	-0.11572	0.291353	1
ENSG00000073969.18	NSF	2350.51	-0.721104	0.127217	4.35813e-08	-0.0704899	0.126416	1
ENSG00000215712.11	TMEM242	533.508	-0.720944	0.138779	5.51667e-07	0.00871133	0.135121	1
ENSG00000114054.14	PCCB	1098.03	-0.720727	0.0575766	1.02888e-34	-0.0320177	0.0535526	1
ENSG00000131389.17	SLC6A6	3283.96	-0.720541	0.141175	8.78154e-07	0.0422771	0.140739	1
ENSG00000171863.15	RPS7	15158.4	-0.720437	0.183505	0.000172027	0.0597285	0.183396	1
ENSG00000145730.20	PAM	18594.6	-0.720423	0.167177	3.56776e-05	-0.0419257	0.167105	1
ENSG00000185825.17	BCAP31	5591.06	-0.720034	0.0971547	5.845e-13	-0.0227537	0.0967271	1
ENSG00000132432.14	SEC61G	1128.11	-0.71977	0.145477	1.91375e-06	-0.0934056	0.143928	1
ENSG00000115484.15	CCT4	8006.08	-0.719516	0.0976128	7.82732e-13	-0.0365028	0.0972733	1
ENSG00000142227.11	EMP3	6633.35	-0.719391	0.141601	9.87921e-07	-0.0146969	0.141351	1
ENSG00000152749.8	GPR180	1493.34	-0.719355	0.109466	1.89166e-10	-0.048496	0.108173	1
ENSG00000137845.15	ADAM10	8503.93	-0.719318	0.0667436	4.80757e-26	-0.0620197	0.0663466	1
ENSG00000153786.12	ZDHHC7	4180.96	-0.719122	0.052842	8.17513e-41	-0.0520638	0.0518027	1
ENSG00000104133.15	SPG11	3787.9	-0.719057	0.052029	4.76082e-42	-0.027247	0.0508909	1
ENSG00000144730.18	IL17RD	262.2	-0.718979	0.153743	6.96197e-06	-0.00357926	0.14851	1
ENSG00000129515.20	SNX6	4505.73	-0.718936	0.16301	2.30547e-05	0.0634446	0.16265	1
ENSG00000262691.1	AC040160.2	65.6692	-0.718784	0.217524	0.00165537	-0.323937	0.2083	1
ENSG00000089009.15	RPL6	22648.9	-0.718497	0.178251	0.000113459	0.0942617	0.178175	1
ENSG00000213462.5	ERV3-1	644.219	-0.718484	0.107775	1.01686e-10	0.025259	0.104293	1
ENSG00000146281.6	PM20D2	213.479	-0.718348	0.13281	1.79911e-07	-0.0273953	0.12472	1
ENSG00000278463.1	H2AC4	1228.26	-0.71773	0.269436	0.0117582	-0.0986129	0.2689	1
ENSG00000117984.14	CTSD	3671.84	-0.717624	0.116257	2.31046e-09	-0.0836509	0.115792	1
ENSG00000166734.20	CASC4	7089.13	-0.717493	0.112999	7.76003e-10	-0.0215233	0.112704	1
ENSG00000107902.14	LHPP	402.847	-0.717211	0.170891	5.73578e-05	0.147487	0.166547	1
ENSG00000164144.16	ARFIP1	1913.32	-0.717175	0.125229	3.13912e-08	-0.0125987	0.12411	1
ENSG00000063046.17	EIF4B	18436.7	-0.71716	0.0795774	1.40583e-18	-0.0287184	0.0794095	1
ENSG00000074800.16	ENO1	64463.3	-0.716735	0.0717825	1.57351e-22	-0.0620663	0.0717274	1
ENSG00000133739.16	LRRCC1	330.928	-0.716702	0.166223	3.53227e-05	0.00979232	0.162142	1
ENSG00000127838.14	PNKD	799.741	-0.716587	0.135273	3.25045e-07	-0.0469216	0.133092	1
ENSG00000156650.14	KAT6B	3473.64	-0.716493	0.069358	4.96108e-24	0.0329268	0.0682602	1
ENSG00000166402.8	TUB	1229.06	-0.716301	0.121041	1.05109e-08	-0.189114	0.119701	1
ENSG00000204899.6	MZT1	748.256	-0.715917	0.189334	0.000300877	-0.0627312	0.18783	1
ENSG00000108406.10	DHX40	1544.39	-0.715915	0.126941	5.10654e-08	-0.0173301	0.125623	1
ENSG00000162378.13	ZYG11B	4332.36	-0.715678	0.0605932	4.93576e-31	0.0342279	0.0595064	1
ENSG00000092068.20	SLC7A8	2265.09	-0.715468	0.243722	0.00535653	-0.0628718	0.243417	1
ENSG00000105438.9	KDELR1	7877.32	-0.715355	0.0984863	1.69442e-12	-0.0890348	0.0982035	1
ENSG00000142937.12	RPS8	27143.7	-0.715267	0.161488	2.12384e-05	0.010531	0.161424	1
ENSG00000196683.10	TOMM7	1502.65	-0.715138	0.139957	8.53627e-07	-0.127239	0.138861	1
ENSG00000115935.17	WIPF1	3488.72	-0.714438	0.0720315	3.00235e-22	0.0318512	0.0709928	1
ENSG00000166340.17	TPP1	3467.64	-0.714343	0.174674	8.94173e-05	0.0107735	0.17433	1
ENSG00000177156.11	TALDO1	4084.31	-0.714003	0.0779622	3.80715e-19	-0.1458	0.0773159	1
ENSG00000139793.18	MBNL2	7762.72	-0.713989	0.114	1.3266e-09	-0.0485552	0.113596	1
ENSG00000136240.10	KDELR2	12466.1	-0.713841	0.0755284	2.57905e-20	-0.0803089	0.0753045	1
ENSG00000149089.13	APIP	518.245	-0.713815	0.178774	0.000131972	0.0156651	0.176265	1
ENSG00000147202.18	DIAPH2	2088.39	-0.713736	0.162122	2.3876e-05	0.022278	0.161433	1
ENSG00000278962.1	AC092645.1	59.1764	-0.713199	0.272075	0.013249	-0.0900378	0.259104	1
ENSG00000148090.11	AUH	358.814	-0.713088	0.127398	6.46995e-08	0.120217	0.12157	1
ENSG00000172167.8	MTBP	353.434	-0.713059	0.1954	0.000490926	-0.226402	0.193115	1
ENSG00000158352.15	SHROOM4	245.361	-0.712944	0.289467	0.0202146	0.219537	0.285195	1
ENSG00000134330.19	IAH1	1493.86	-0.712876	0.166096	3.84263e-05	-0.0277906	0.16515	1
ENSG00000183648.11	NDUFB1	796.845	-0.712536	0.190452	0.000349702	0.0477584	0.188738	1
ENSG00000279407.1	AC007191.1	81.7759	-0.712519	0.244579	0.00572383	0.0830443	0.231039	1
ENSG00000101290.14	CDS2	3359.47	-0.712496	0.0818668	2.06994e-17	0.0168872	0.0809999	1
ENSG00000141646.14	SMAD4	3922.3	-0.712298	0.0607728	1.41166e-30	-0.000547872	0.0595504	1
ENSG00000119185.12	ITGB1BP1	3127.94	-0.712159	0.0681126	1.3846e-24	0.00363686	0.0669997	1
ENSG00000229847.9	EMX2OS	6924.5	-0.712068	0.201602	0.000750658	0.000107373	0.201399	1
ENSG00000111666.11	CHPT1	1389.68	-0.712039	0.0847271	2.55488e-16	-0.0178606	0.0826409	1
ENSG00000176444.19	CLK2	1357.44	-0.711949	0.0581886	3.25733e-33	0.058409	0.054747	1
ENSG00000259326.1	AC116158.1	43.7059	-0.711913	0.274696	0.0143614	0.0672682	0.256752	1
ENSG00000266967.7	AARSD1	82.7786	-0.711733	0.210311	0.00126014	-0.00184365	0.196105	1
ENSG00000106976.20	DNM1	3264.02	-0.71158	0.122795	2.13468e-08	-0.0139355	0.122277	1
ENSG00000177189.14	RPS6KA3	3367.97	-0.711427	0.0797316	3.08297e-18	0.043468	0.0787712	1
ENSG00000279277.2	AC012020.1	87.9386	-0.711357	0.184214	0.000220713	0.0479733	0.170557	1
ENSG00000127884.5	ECHS1	3083.92	-0.711212	0.0660538	5.35823e-26	-0.0457473	0.0648023	1
ENSG00000129084.17	PSMA1	715.08	-0.710531	0.104131	3.58435e-11	-0.0760276	0.101181	1
ENSG00000168938.6	PPIC	1097.7	-0.710233	0.0902511	1.86589e-14	-0.0824052	0.0877669	1
ENSG00000119421.7	NDUFA8	1041.74	-0.710107	0.147228	3.49459e-06	0.0526256	0.145554	1
ENSG00000164932.13	CTHRC1	1815.97	-0.710058	0.152629	7.78468e-06	-0.0770058	0.151902	1
ENSG00000118579.13	MED28	2256.8	-0.709932	0.0745319	1.29538e-20	-0.0888518	0.0732534	1
ENSG00000049245.13	VAMP3	6567.21	-0.709598	0.109407	3.28349e-10	-0.0163587	0.109084	1
ENSG00000138801.9	PAPSS1	2459.51	-0.709502	0.0995925	4.53325e-12	-0.0682059	0.0986941	1
ENSG00000070540.13	WIPI1	2082.23	-0.709339	0.157457	1.51712e-05	0.0885047	0.156711	1
ENSG00000198589.13	LRBA	2475.12	-0.709136	0.0650814	1.35191e-26	-0.0528044	0.0638128	1
ENSG00000131386.19	GALNT15	1341.31	-0.708806	0.142107	1.56878e-06	0.0112571	0.140778	1
ENSG00000178028.14	DMAP1	1107.91	-0.707911	0.0694617	2.02007e-23	-0.0273977	0.066306	1
ENSG00000163541.12	SUCLG1	2160.44	-0.707877	0.123889	3.38081e-08	-0.0271947	0.123057	1
ENSG00000198873.12	GRK5	1745.55	-0.707811	0.0743721	1.395e-20	-0.00497194	0.072438	1
ENSG00000105472.13	CLEC11A	4854.37	-0.707806	0.184406	0.000241538	-0.0907033	0.18418	1
ENSG00000134375.11	TIMM17A	2223.4	-0.70771	0.0851077	5.30225e-16	-0.0449622	0.0835721	1
ENSG00000048471.14	SNX29	4236.16	-0.707272	0.0924578	9.97013e-14	-0.0289663	0.0919103	1
ENSG00000089597.18	GANAB	27348.1	-0.707022	0.0507731	1.13365e-42	-0.0815112	0.0506059	1
ENSG00000269653.1	AC011479.4	34.5042	-0.706504	0.27445	0.0150364	0.143396	0.248634	1
ENSG00000129009.13	ISLR	13124.9	-0.706333	0.126672	7.27709e-08	-0.101302	0.126558	1
ENSG00000171204.12	TMEM126B	846.737	-0.705979	0.188188	0.0003365	0.0338106	0.186762	1
ENSG00000091317.8	CMTM6	4127.06	-0.705944	0.0973133	1.80657e-12	-0.0452083	0.0967013	1
ENSG00000090060.18	PAPOLA	8417.9	-0.705745	0.0776883	7.38271e-19	0.0337638	0.0772811	1
ENSG00000171681.12	ATF7IP	5107.85	-0.705727	0.0799679	7.21205e-18	0.000742567	0.0794268	1
ENSG00000167904.15	TMEM68	607.791	-0.705709	0.107853	2.27255e-10	-0.0781261	0.104391	1
ENSG00000111145.8	ELK3	7155.33	-0.705622	0.115309	3.19434e-09	0.0927138	0.115023	1
ENSG00000143977.14	SNRPG	1484.47	-0.705537	0.21401	0.00169796	-0.0155171	0.21321	1
ENSG00000156261.13	CCT8	5452.47	-0.705453	0.0848235	5.25173e-16	-0.116765	0.0843686	1
ENSG00000134255.14	CEPT1	1506.99	-0.705358	0.0929099	1.53602e-13	-0.017992	0.0910943	1
ENSG00000044115.21	CTNNA1	18361.5	-0.70527	0.0704245	1.17633e-22	-0.0528191	0.0702418	1
ENSG00000162618.15	ADGRL4	955.287	-0.705248	0.10132	1.41271e-11	0.0861613	0.0991957	1
ENSG00000100300.18	TSPO	5893.41	-0.704506	0.106605	1.48506e-10	-0.0936291	0.10626	1
ENSG00000138674.17	SEC31A	16213.3	-0.70433	0.0832556	1.60875e-16	-0.0361099	0.0830816	1
ENSG00000042317.17	AL049834.1	470.403	-0.704216	0.116445	4.8963e-09	0.055556	0.111481	1
ENSG00000148175.13	STOM	4160.68	-0.704105	0.114823	2.95978e-09	-0.0625629	0.114338	1
ENSG00000167065.13	DUSP18	811.072	-0.704034	0.103471	4.07808e-11	0.0903388	0.10028	1
ENSG00000017797.13	RALBP1	4869.14	-0.703894	0.0829204	1.26403e-16	-0.00933627	0.0823041	1
ENSG00000067704.10	IARS2	5181.06	-0.703625	0.066788	6.09779e-25	-0.0416634	0.0661149	1
ENSG00000172785.18	CBWD1	494.296	-0.703263	0.0966373	1.53512e-12	-0.00862049	0.0917052	1
ENSG00000113966.10	ARL6	385.609	-0.703238	0.131104	2.28472e-07	-0.0663841	0.12664	1
ENSG00000274070.2	CASTOR2	7187.05	-0.703197	0.11506	3.34783e-09	-0.0105684	0.11474	1
ENSG00000115866.11	DARS1	2427.67	-0.702993	0.0827787	1.22592e-16	0.0130029	0.0814172	1
ENSG00000189180.16	ZNF33A	1025.52	-0.702909	0.103155	3.81861e-11	0.0315209	0.100896	1
ENSG00000222489.1	SNORA79B	97.7689	-0.702829	0.324586	0.0421786	-0.481832	0.321549	1
ENSG00000117151.13	CTBS	1006.68	-0.702809	0.112229	1.333e-09	0.0145955	0.110298	1
ENSG00000118855.21	MFSD1	3665.44	-0.702715	0.105246	9.48815e-11	-0.034767	0.104709	1
ENSG00000152348.16	ATG10	232.968	-0.702635	0.126145	7.51985e-08	-0.152543	0.119867	1
ENSG00000148950.11	IMMP1L	219.428	-0.702454	0.186105	0.000308542	-0.0302768	0.180438	1
ENSG00000129824.16	RPS4Y1	3942.29	-0.702197	0.0720142	1.52166e-21	0.00389253	0.0710748	1
ENSG00000135828.11	RNASEL	346.732	-0.702166	0.122745	3.25454e-08	0.0628363	0.116693	1
ENSG00000145388.15	METTL14	1034.95	-0.702166	0.0764936	3.14796e-19	-0.055297	0.073385	1
ENSG00000132840.10	BHMT2	111.178	-0.702016	0.224788	0.00299679	0.138647	0.215922	1
ENSG00000147065.17	MSN	43546.9	-0.701432	0.0557982	5.33334e-35	-0.0572993	0.0557169	1
ENSG00000101474.12	APMAP	4958.68	-0.701398	0.119562	1.41648e-08	-0.0728313	0.119176	1
ENSG00000125968.9	ID1	11723.5	-0.701317	0.132439	3.27938e-07	-0.0327002	0.132277	1
ENSG00000189403.15	HMGB1	13008.2	-0.701048	0.196149	0.000646167	0.00378087	0.196039	1
ENSG00000169567.12	HINT1	3509.19	-0.700884	0.19851	0.00075418	0.0456506	0.198121	1
ENSG00000273489.1	AC008264.2	471.304	-0.700591	0.181498	0.000222071	0.00147903	0.179391	1
ENSG00000111605.18	CPSF6	3141.51	-0.700488	0.0536647	1.20921e-37	-0.0228311	0.0522686	1
ENSG00000280388.1	AC006330.1	139.554	-0.700404	0.224289	0.00299895	-0.129631	0.217989	1
ENSG00000198826.11	ARHGAP11A	3916.57	-0.700298	0.167769	6.29113e-05	-0.19601	0.167476	1
ENSG00000147130.14	ZMYM3	2170.89	-0.700214	0.0613078	4.30457e-29	-0.0579039	0.0595174	1
ENSG00000100567.13	PSMA3	2090.3	-0.700151	0.184616	0.000288123	0.0142895	0.183977	1
ENSG00000256043.3	CTSO	258.93	-0.700085	0.28314	0.019716	-0.063967	0.28067	1
ENSG00000066855.16	MTFR1	1248.7	-0.699813	0.105317	1.17079e-10	-0.0272185	0.103382	1
ENSG00000239040.1	AC069200.2	32.1905	-0.699792	0.326368	0.0442859	-0.246399	0.310756	1
ENSG00000067560.12	RHOA	32950.5	-0.69968	0.130284	2.20819e-07	0.00512309	0.130228	1
ENSG00000121542.12	SEC22A	444.144	-0.699357	0.10063	1.52199e-11	-0.142762	0.0963609	1
ENSG00000170745.12	KCNS3	182.035	-0.699219	0.187465	0.000364872	-0.116033	0.182461	1
ENSG00000104763.19	ASAH1	2262.6	-0.699179	0.121957	3.03402e-08	-0.00453357	0.121174	1
ENSG00000172878.14	METAP1D	271.062	-0.699159	0.125693	7.85485e-08	0.0219995	0.118762	1
ENSG00000132849.20	PATJ	634.358	-0.698947	0.114973	4.06118e-09	-0.0419286	0.111965	1
ENSG00000120805.14	ARL1	4418.35	-0.69879	0.157714	2.10933e-05	-0.00709657	0.157359	1
ENSG00000102595.20	UGGT2	2396.29	-0.698735	0.0695942	9.13418e-23	-0.0795048	0.0683268	1
ENSG00000094916.16	CBX5	13867.3	-0.69873	0.137208	9.2972e-07	-0.111902	0.137095	1
ENSG00000200090.1	AC021443.1	44.1127	-0.698708	0.273003	0.0156605	0.123442	0.249256	1
ENSG00000224114.1	AL591846.2	79.0291	-0.698315	0.324672	0.043626	-0.312185	0.317942	1
ENSG00000175215.11	CTDSP2	11405.3	-0.698259	0.0555502	5.39487e-35	0.0535686	0.0550838	1
ENSG00000204767.4	INSYN2B	3716.01	-0.6981	0.130054	2.23962e-07	0.0396694	0.129477	1
ENSG00000028528.15	SNX1	4400.25	-0.697662	0.0985386	6.16891e-12	0.0254366	0.0979451	1
ENSG00000203965.13	EFCAB7	227.618	-0.69759	0.153291	1.23625e-05	-0.14562	0.147439	1
ENSG00000130638.17	ATXN10	5144.16	-0.697559	0.102264	3.63856e-11	0.00482798	0.101778	1
ENSG00000136051.14	WASHC4	6097.37	-0.697302	0.094223	6.31397e-13	0.00760189	0.0937724	1
ENSG00000137767.14	SQOR	425.373	-0.697065	0.17856	0.000187608	0.122512	0.175663	1
ENSG00000138101.18	DTNB	164.769	-0.697043	0.207123	0.00134514	-0.104155	0.201457	1
ENSG00000163902.12	RPN1	13205	-0.69701	0.0962163	1.9406e-12	-0.0600931	0.0960371	1
ENSG00000106125.14	MINDY4	42.6402	-0.696932	0.27591	0.0171253	-0.133761	0.259809	1
ENSG00000219545.11	UMAD1	357.03	-0.696129	0.135996	8.15514e-07	0.179103	0.130325	1
ENSG00000114126.17	TFDP2	2041.79	-0.695814	0.0970756	3.33726e-12	0.00419519	0.0958089	1
ENSG00000140259.7	MFAP1	1198.41	-0.695811	0.120009	2.09921e-08	-0.0964248	0.11857	1
ENSG00000117906.14	RCN2	2698.41	-0.694755	0.14437	3.68075e-06	-0.051766	0.143791	1
ENSG00000128595.17	CALU	57362.4	-0.694607	0.118623	1.50724e-08	-0.0177785	0.118589	1
ENSG00000205302.7	SNX2	1872.94	-0.694432	0.0924879	2.86179e-13	-0.0200081	0.0911294	1
ENSG00000264379.1	AL137022.1	188.145	-0.694426	0.144707	3.9251e-06	-0.00667608	0.137432	1
ENSG00000130748.7	TMEM160	428.919	-0.693942	0.140123	1.87108e-06	-0.104201	0.136464	1
ENSG00000196873.15	CBWD3	97.7358	-0.693641	0.185817	0.000360851	-0.0136982	0.173414	1
ENSG00000161281.11	COX7A1	480.454	-0.693583	0.149234	7.94625e-06	0.0997498	0.145917	1
ENSG00000239264.9	TXNDC5	492.902	-0.693085	0.140654	2.11223e-06	-0.0906613	0.137671	1
ENSG00000269940.1	AL049840.5	474.157	-0.693033	0.17656	0.000172545	-0.174118	0.17443	1
ENSG00000198242.14	RPL23A	10784.3	-0.692426	0.151358	1.10864e-05	0.0722937	0.151179	1
ENSG00000169084.15	DHRSX	792.002	-0.692388	0.133589	5.86627e-07	0.0565083	0.13134	1
ENSG00000105568.18	PPP2R1A	11869.4	-0.692261	0.0492371	1.75964e-43	-0.0499022	0.0488464	1
ENSG00000086666.19	ZFAND6	1833.06	-0.692226	0.163549	4.93893e-05	0.0671901	0.162679	1
ENSG00000166033.13	HTRA1	15858.8	-0.692177	0.126884	1.40206e-07	-0.0323607	0.126776	1
ENSG00000173614.14	NMNAT1	709.139	-0.691874	0.109336	8.87778e-10	-0.0983256	0.106534	1
ENSG00000089053.13	ANAPC5	5621.78	-0.691734	0.0434586	2.17864e-55	-0.0561746	0.0425296	1
ENSG00000183291.17	SELENOF	4418.25	-0.691606	0.181607	0.000271279	0.0288815	0.181291	1
ENSG00000243317.8	STMP1	2398.53	-0.691593	0.135964	9.57603e-07	-0.0364674	0.135262	1
ENSG00000149273.15	RPS3	22654.7	-0.691505	0.0944678	1.12771e-12	0.0054931	0.0943356	1
ENSG00000187866.10	FAM122A	549.83	-0.691487	0.107978	5.52405e-10	0.118853	0.103246	1
ENSG00000173113.6	TRMT112	2149.11	-0.691442	0.127021	1.4932e-07	0.0315719	0.126169	1
ENSG00000275221.1	H2AC15	818.82	-0.69118	0.234801	0.00522459	-0.0674953	0.233807	1
ENSG00000174842.17	GLMN	396.931	-0.691046	0.137478	1.29303e-06	-0.0800776	0.133085	1
ENSG00000276710.4	CSPG4P10	198.21	-0.690882	0.133375	5.95758e-07	0.00599402	0.12428	1
ENSG00000114738.11	MAPKAPK3	3766.65	-0.690857	0.157424	2.53831e-05	0.0341913	0.157072	1
[truncated: 3,820 more rows]

## Sheet: Supplementary Table 3
Ensembl ID	Gene name	Chromosome	Strand	Alt exon start	Alt exon end	Up exon start	Up exon end	Down exon start	Down exon end	FDR	10mer PSI	HiA PSI	LoA PSI	HiA ∆PSI	LoA ∆PSI
ENSG00000139644.13	TMBIM6	chr12	+	49741201	49741329	49738992	49739082	49752463	49752526	0	0.0946667	0.954333	0.110667	-0.86	-0.016
ENSG00000005801.18	ZNF195	chr11	-	3362545	3362602	3361742	3361889	3370974	3371070	0	0.099	0.928	0.221333	-0.829	-0.122333
ENSG00000158987.21	RAPGEF6	chr5	-	131440145	131440228	131439580	131439715	131442348	131442537	0	0.014	0.712667	0.0253333	-0.699	-0.0113333
ENSG00000102897.10	LYRM1	chr16	+	20911182	20911264	20900770	20900889	20915555	20915714	0	0.05	0.743667	0.102333	-0.694	-0.0523333
ENSG00000102287.19	GABRE	chrX	-	151961282	151961365	151959838	151959976	151962422	151962643	0	0.202667	0.872333	0.270333	-0.67	-0.0676667
ENSG00000173933.20	RBM4	chr11	+	66644633	66644743	66639838	66640123	66646026	66646468	0	0.045	0.697	0.018	-0.652	0.027
ENSG00000121578.13	B4GALT4	chr3	-	119236152	119236251	119235144	119235227	119236852	119237070	0	0.0363333	0.687333	0	-0.651	0.0363333
ENSG00000137955.16	RABGGTB	chr1	+	75786699	75786797	75786227	75786274	75787496	75787604	0	0.0883333	0.728	0.169333	-0.64	-0.081
ENSG00000168763.16	CNNM3	chr2	+	96831968	96832068	96828995	96829134	96832551	96832573	0	0.0336667	0.649333	0.056	-0.616	-0.0223333
ENSG00000188033.10	ZNF490	chr19	-	12609869	12609974	12609157	12609202	12610563	12610803	0	0.316	0.928	0.414667	-0.612	-0.0986667
ENSG00000223891.6	OSER1-DT	chr20	+	44217366	44217682	44214887	44215003	44224820	44225972	0	0.287	0.884667	0.217667	-0.598	0.0693333
ENSG00000106829.19	TLE4	chr9	+	79707122	79707218	79705888	79705942	79708117	79708250	0	0.00966667	0.605333	0.0126667	-0.596	-0.003
ENSG00000148154.10	UGCG	chr9	+	111915758	111915836	111914604	111914746	111922848	111922951	0	0.0316667	0.626667	0.0446667	-0.595	-0.013
ENSG00000171428.14	NAT1	chr8	+	18212390	18212774	18210129	18210180	18219410	18219489	0	0.305333	0.899333	0.259	-0.594	0.0463333
ENSG00000101126.18	ADNP	chr20	-	50904765	50904849	50903888	50904001	50930825	50931437	0	0.306333	0.899	0.473333	-0.593	-0.167
ENSG00000102078.16	SLC25A14	chrX	+	130340106	130340353	130339912	130339976	130345181	130345275	0	0.0893333	0.673667	0.162	-0.584	-0.0726667
ENSG00000250565.7	ATP6V1E2	chr2	-	46537375	46537576	46536610	46536703	46541389	46541589	0	0.0543333	0.632333	0.06	-0.578	-0.00566667
ENSG00000072415.9	MPP5	chr14	+	67254203	67254310	67241341	67241533	67269700	67269764	0	0.122	0.695	0.0766667	-0.573	0.0453333
ENSG00000130066.16	SAT1	chrX	+	23784293	23784403	23783799	23783883	23785327	23785429	0	0.181667	0.751	0.249667	-0.569	-0.068
ENSG00000156398.13	SFXN2	chr10	+	102727674	102727791	102726986	102727157	102728430	102728511	0	0.00666667	0.575667	0.095	-0.569	-0.0883333
ENSG00000100150.20	DEPDC5	chr22	+	31861367	31861433	31857444	31857553	31870589	31870744	0	0.00766667	0.571667	0.0483333	-0.564	-0.0406667
ENSG00000177311.11	ZBTB38	chr3	+	141427633	141427821	141403926	141404031	141438267	141438365	0	0.201667	0.763	0.0326667	-0.561	0.169
ENSG00000102078.16	SLC25A14	chrX	+	130340106	130340344	130339887	130339976	130345181	130345275	0	0.077	0.632333	0.162	-0.555	-0.085
ENSG00000165525.18	NEMF	chr14	-	49796232	49796328	49795790	49795944	49799474	49799524	0	0.0126667	0.567333	0.052	-0.555	-0.0393333
ENSG00000067225.18	PKM	chr15	-	72221167	72221284	72218943	72219110	72231323	72231624	0	0.238	0.786667	0.448667	-0.549	-0.210667
ENSG00000180104.16	EXOC3	chr5	+	444925	445064	443267	443290	446149	446349	0	0.204667	0.748667	0.234333	-0.544	-0.0296667
ENSG00000067225.18	PKM	chr15	-	72221167	72221284	72218943	72219110	72230899	72231386	0	0.386333	0.925333	0.448667	-0.539	-0.0623333
ENSG00000070718.12	AP3M2	chr8	+	42155978	42156039	42152992	42154960	42157940	42158112	0	0.0146667	0.547333	0.061	-0.533	-0.0463333
ENSG00000112200.17	ZNF451	chr6	+	57099468	57099568	57099060	57099141	57124733	57124859	0	0.0713333	0.599667	0.061	-0.528	0.0103333
ENSG00000100938.17	GMPR2	chr14	+	24234106	24234241	24233478	24233598	24235736	24235820	0	0.110333	0.637667	0.145667	-0.527	-0.0353333
ENSG00000171617.14	ENC1	chr5	-	74637493	74637618	74636336	74636498	74640306	74641424	0	0.125	0.649	0.182	-0.524	-0.057
ENSG00000285517.1	AC010198.2	chr12	+	30796982	30797210	30795982	30796216	30799912	30800021	0	0.186667	0.706333	0.809333	-0.52	-0.622667
ENSG00000240225.10	ZNF542P	chr19	+	56369278	56369337	56368865	56368936	56373156	56373283	0	0.0583333	0.575333	0.0806667	-0.517	-0.0223333
ENSG00000067225.18	PKM	chr15	-	72221167	72221284	72218943	72219110	72230895	72231113	0	0.29	0.797667	0.448667	-0.508	-0.158667
ENSG00000156976.17	EIF4A2	chr3	+	186788309	186788416	186787802	186787882	186789124	186789881	0	0.363	0.864333	0.381	-0.501	-0.018
ENSG00000011566.15	MAP4K3	chr2	-	39303073	39303117	39299742	39299801	39307942	39308005	0	0.0393333	0.538	0.032	-0.499	0.00733333
ENSG00000111832.13	RWDD1	chr6	+	116572857	116572985	116571408	116571655	116574057	116574171	0	0.122333	0.618	0.895333	-0.496	-0.773
ENSG00000102897.10	LYRM1	chr16	+	20911182	20911264	20900449	20900535	20915555	20915714	0	0.0593333	0.555	0.102333	-0.496	-0.043
ENSG00000109323.11	MANBA	chr4	-	102753822	102753995	102726588	102726683	102760717	102760983	0	0.081	0.572333	0.135	-0.491	-0.054
ENSG00000060237.17	WNK1	chr12	+	879572	880031	878211	878361	880720	880814	0	0.408667	0.895	0.125333	-0.486	0.283333
ENSG00000156976.17	EIF4A2	chr3	+	186788309	186788420	186787802	186787882	186789124	186789291	0	0.387333	0.873333	0.381	-0.486	0.00633333
ENSG00000136527.18	TRA2B	chr3	-	185931576	185931852	185926600	185926734	185937824	185938029	0	0.129333	0.613667	0.157	-0.484	-0.0276667
ENSG00000113163.17	CERT1	chr5	-	75399309	75399387	75389591	75389687	75400204	75400297	0	0.304333	0.785333	0.308	-0.481	-0.00366667
ENSG00000101126.18	ADNP	chr20	-	50904765	50904849	50903888	50904001	50928650	50928825	0	0.263667	0.741667	0.473333	-0.478	-0.209667
ENSG00000112081.17	SRSF3	chr6	+	36599820	36600276	36598848	36598983	36601151	36601190	0	0.0976667	0.574	0.113	-0.476	-0.0153333
ENSG00000131051.24	RBM39	chr20	-	35740524	35740597	35738967	35739017	35740823	35740887	0	0.274667	0.748	0.271333	-0.473	0.00333333
ENSG00000173933.20	RBM4	chr11	+	66644633	66644743	66643749	66644140	66646026	66646468	0	0.0173333	0.487	0.018	-0.47	-0.000666667
ENSG00000100938.17	GMPR2	chr14	+	24234112	24234241	24233478	24233598	24235736	24235820	0	0.0786667	0.545	0.131	-0.466	-0.0523333
ENSG00000138398.16	PPIG	chr2	+	169631598	169631647	169630849	169630987	169631765	169631933	0	0.019	0.481667	0.0256667	-0.463	-0.00666667
ENSG00000204138.13	PHACTR4	chr1	+	28489773	28489894	28489169	28489225	28490950	28491012	0	0.0213333	0.479667	0.0263333	-0.458	-0.005
ENSG00000103335.22	PIEZO1	chr16	-	88717536	88717615	88717022	88717211	88719573	88719721	0	0.0286667	0.485	0.0406667	-0.456	-0.012
ENSG00000145241.11	CENPC	chr4	-	67510672	67511025	67508813	67509105	67512401	67512569	0	0.204	0.660333	0.218333	-0.456	-0.0143333
ENSG00000120370.12	GORAB	chr1	+	170536309	170536421	170532150	170532284	170539209	170539567	0	0.125	0.579	0.147	-0.454	-0.022
ENSG00000160439.16	RDH13	chr19	-	55050699	55051002	55048656	55048763	55056652	55056808	0	0.0613333	0.514333	0.0846667	-0.453	-0.0233333
ENSG00000075234.17	TTC38	chr22	+	46292202	46292328	46289825	46289899	46292790	46292933	0	0.144333	0.597	0.149	-0.453	-0.00466667
ENSG00000163138.19	PACRGL	chr4	+	20724807	20724888	20713431	20713539	20727284	20727397	0	0.266333	0.712667	0.294	-0.446	-0.0276667
ENSG00000049246.14	PER3	chr1	+	7787197	7787246	7786720	7786836	7788044	7788338	0	0.071	0.516	0.471	-0.445	-0.4
ENSG00000177311.11	ZBTB38	chr3	+	141427633	141427821	141403926	141404031	141438242	141438365	0	0.199	0.641	0.0326667	-0.442	0.166333
ENSG00000166833.21	NAV2	chr11	+	20056529	20056628	20055768	20055957	20062306	20062359	0	0.0703333	0.512667	0.0933333	-0.442	-0.023
ENSG00000197321.14	SVIL	chr10	-	29526960	29527056	29524471	29524715	29529704	29529844	0	0.038	0.475	0.071	-0.437	-0.033
ENSG00000119707.14	RBM25	chr14	+	73069852	73069920	73064971	73065093	73071626	73071747	0	0.0603333	0.496	0.0816667	-0.436	-0.0213333
ENSG00000116977.18	LGALS8	chr1	+	236542914	236543040	236542760	236542787	236543559	236543648	0	0.325333	0.752667	0.34	-0.427	-0.0146667
ENSG00000198431.16	TXNRD1	chr12	+	104309758	104310099	104287048	104287109	104311289	104311406	0	0.391667	0.816333	0.0273333	-0.425	0.364333
ENSG00000170791.18	CHCHD7	chr8	+	56216679	56216754	56216388	56216531	56217330	56217412	0	0.022	0.441667	0.0256667	-0.42	-0.00366667
ENSG00000141510.17	TP53	chr17	-	7673206	7673339	7670608	7670715	7673534	7673608	0	0.005	0.423333	0.01	-0.418	-0.005
ENSG00000196305.17	IARS1	chr9	-	92240642	92240691	92229000	92229126	92240855	92240961	0	0.0106667	0.428	0.0236667	-0.417	-0.013
ENSG00000059769.20	DNAJC25	chr9	+	111642856	111643094	111631359	111631743	111647106	111647259	0	0.383	0.798667	0.461	-0.416	-0.078
ENSG00000087448.11	KLHL42	chr12	+	27797246	27797349	27791707	27791901	27797714	27798156	0	0.116333	0.532333	0.119	-0.416	-0.00266667
ENSG00000163625.15	WDFY3	chr4	-	84808333	84808417	84803289	84803467	84809886	84810344	0	0.128667	0.538333	0.102667	-0.41	0.026
ENSG00000090905.19	TNRC6A	chr16	+	24804704	24804851	24804176	24804319	24805013	24805151	0	0.00866667	0.419	0.0143333	-0.41	-0.00566667
ENSG00000119707.14	RBM25	chr14	+	73100300	73100362	73099666	73099750	73103191	73103478	0	0.095	0.505	0.120333	-0.41	-0.0253333
ENSG00000134905.17	CARS2	chr13	-	110644064	110644182	110642314	110642521	110644384	110644483	0	0.140333	0.548	0.127667	-0.408	0.0126667
ENSG00000101247.18	NDUFAF5	chr20	+	13801817	13801873	13801542	13801683	13808841	13808902	0	0.0106667	0.414667	1	-0.404	-0.989333
ENSG00000128335.14	APOL2	chr22	-	36234235	36234335	36233401	36233455	36239440	36239561	0	0.0256667	0.429	0.02	-0.403	0.00566667
ENSG00000240225.10	ZNF542P	chr19	+	56374685	56374825	56373530	56373623	56376866	56379553	0	0.246333	0.648667	0.317333	-0.402	-0.071
ENSG00000166912.17	MTMR10	chr15	-	30965874	30966040	30960880	30961073	30967919	30968010	0	0.155667	0.557333	0.142	-0.402	0.0136667
ENSG00000115548.17	KDM3A	chr2	+	86460778	86460831	86456982	86457071	86464052	86464216	0	0.158333	0.56	0.138	-0.402	0.0203333
ENSG00000155363.18	MOV10	chr1	+	112686965	112687106	112674736	112675049	112688934	112689138	0	0.139333	0.541	0.147	-0.402	-0.00766667
ENSG00000107036.12	RIC1	chr9	+	5748584	5748714	5747301	5747505	5753199	5753238	0	0.0436667	0.444333	0.032	-0.401	0.0116667
ENSG00000254093.9	PINX1	chr8	-	10833487	10833781	10832890	10832984	10834665	10834775	0	0.0276667	0.429	0.0596667	-0.401	-0.032
ENSG00000112130.17	RNF8	chr6	+	37359182	37359342	37353978	37354275	37360445	37360574	0	0.0443333	0.445667	0.0726667	-0.401	-0.0283333
ENSG00000155096.14	AZIN1	chr8	-	102849998	102850144	102843550	102843747	102858012	102858150	0	0.270667	0.671	0.205667	-0.4	0.065
ENSG00000082258.13	CCNT2	chr2	+	134945888	134945975	134942611	134942674	134946100	134946146	0	0.0386667	0.438	0.0486667	-0.399	-0.01
ENSG00000055483.19	AC022966.1	chr17	-	78823112	78823183	78821936	78822004	78827244	78827347	0	0.0166667	0.414333	0.0116667	-0.398	0.005
ENSG00000060237.17	WNK1	chr12	+	879572	880031	878211	878361	881691	881789	0	0.0863333	0.483	0.125333	-0.397	-0.039
ENSG00000166046.11	TCP11L2	chr12	+	106307281	106307370	106302852	106302941	106311040	106311128	0	0.0423333	0.439333	0.290333	-0.397	-0.248
ENSG00000171617.14	ENC1	chr5	-	74637564	74637701	74634683	74636498	74640306	74640728	0	0.135	0.530333	0.141667	-0.395	-0.00666667
ENSG00000073331.18	ALPK1	chr4	+	112302338	112302485	112297368	112297469	112315800	112315852	0	0.057	0.450667	0.104667	-0.394	-0.0476667
ENSG00000166128.13	RAB8B	chr15	+	63251283	63251342	63249644	63249705	63255506	63255584	0	0	0.393	0.02	-0.393	-0.02
ENSG00000074755.15	ZZEF1	chr17	-	4071338	4071446	4070778	4070924	4072607	4072756	0	0.198	0.590333	0.175667	-0.392	0.0223333
ENSG00000183696.14	UPP1	chr7	+	48099669	48099787	48094762	48094827	48106872	48107082	0	0.323333	0.712	0.970667	-0.389	-0.647333
ENSG00000062194.16	GPBP1	chr5	+	57237112	57237172	57235965	57236032	57246299	57246484	0	0.395667	0.785	0.410667	-0.389	-0.015
ENSG00000131263.13	RLIM	chrX	-	74612581	74612643	74595808	74596000	74614421	74614617	0	0.260667	0.649	0.309667	-0.388	-0.049
ENSG00000134874.17	DZIP1	chr13	-	95630713	95630813	95629988	95630113	95633233	95633321	0	0.0706667	0.457	0.0753333	-0.386	-0.00466667
ENSG00000011454.17	RABGAP1	chr9	+	123071411	123071501	123070349	123070424	123073551	123073677	0	0.039	0.422333	0.0506667	-0.383	-0.0116667
ENSG00000072518.20	MARK2	chr11	+	63906087	63906114	63904785	63905043	63908259	63908304	0	0.064	0.445667	0.15	-0.382	-0.086
ENSG00000164548.11	TRA2A	chr7	-	23522120	23522432	23521706	23521840	23531788	23531980	0	0.130333	0.51	0.141333	-0.38	-0.011
ENSG00000140382.15	HMG20A	chr15	+	77447718	77447811	77420673	77421004	77458403	77458496	0	0.026	0.406	0.0173333	-0.38	0.00866667
ENSG00000115966.17	ATF2	chr2	-	175092542	175092616	175080659	175080765	175093060	175093267	0	0.0586667	0.436667	0.0976667	-0.378	-0.039
ENSG00000167548.15	KMT2D	chr12	-	49024052	49024100	49022589	49022875	49024577	49024624	0	0.068	0.444333	0.074	-0.376	-0.006
ENSG00000197635.10	DPP4	chr2	-	162046701	162046805	162045531	162045612	162046914	162047006	0	0.025	0.401333	0.0243333	-0.376	0.000666667
ENSG00000082258.13	CCNT2	chr2	+	134945786	134945982	134942611	134942674	134946100	134946214	0	0.111	0.483667	0.146667	-0.373	-0.0356667
ENSG00000106462.11	EZH2	chr7	-	148836821	148837000	148832633	148832750	148846469	148846598	0	0.121667	0.494	0.578333	-0.372	-0.456667
ENSG00000180198.16	RCC1	chr1	+	28535609	28535656	28535257	28535380	28535870	28535905	0	0.003	0.374	0	-0.371	0.003
ENSG00000132780.17	NASP	chr1	+	45607320	45608337	45606481	45606591	45613168	45613248	0	0.464667	0.834	0.416333	-0.369	0.0483333
ENSG00000109756.9	RAPGEF2	chr4	+	159243773	159243791	159241200	159241368	159304341	159304473	0	0.150667	0.52	0.172667	-0.369	-0.022
ENSG00000147654.15	EBAG9	chr8	+	109557730	109557919	109556934	109557042	109560837	109560866	0	0.031	0.398667	0.0146667	-0.368	0.0163333
ENSG00000161547.16	SRSF2	chr17	-	76735771	76735875	76734146	76735158	76736153	76736464	0	0.0563333	0.421667	0.0683333	-0.365	-0.012
ENSG00000174564.13	IL20RB	chr3	+	136986693	136986784	136982159	136982350	136989440	136989565	0	0	0.363333	#N/A	-0.363	#N/A
ENSG00000172331.12	BPGM	chr7	+	134658347	134658668	134646830	134646937	134661446	134662108	0	0.0376667	0.401	0.0216667	-0.363	0.016
ENSG00000181381.13	DDX60L	chr4	-	168377727	168377843	168375376	168375524	168378353	168378475	0	0.243333	0.606	0.269333	-0.363	-0.026
ENSG00000116679.16	IVNS1ABP	chr1	-	185306484	185306625	185305535	185305643	185307013	185307139	0	0.084	0.445333	0.0963333	-0.361	-0.0123333
ENSG00000135111.16	TBX3	chr12	-	114679912	114679972	114679504	114679651	114680878	114681146	0	0.523	0.883	0.515667	-0.36	0.00733333
ENSG00000067082.15	KLF6	chr10	-	3783215	3783281	3781807	3782214	3784912	3785183	0	0.0436667	0.404	0.04	-0.36	0.00366667
ENSG00000239697.11	TNFSF12	chr17	+	7553586	7553825	7550942	7550978	7556777	7556902	0	0.0536667	0.414	0.068	-0.36	-0.0143333
ENSG00000133226.17	SRRM1	chr1	+	24647078	24647208	24646666	24646789	24648858	24649029	0	0.035	0.394667	0.05	-0.36	-0.015
ENSG00000132780.17	NASP	chr1	+	45600384	45600457	45591222	45591270	45602254	45602365	0	0.109667	0.469	0.139667	-0.359	-0.03
ENSG00000144040.13	SFXN5	chr2	-	72967236	72967323	72961201	72961248	72968447	72968533	0	0.0203333	0.379	0.039	-0.359	-0.0186667
ENSG00000155096.14	AZIN1	chr8	-	102849998	102850165	102843707	102843747	102858012	102858150	0	0.164333	0.523667	0.205667	-0.359	-0.0413333
ENSG00000117139.18	KDM5B	chr1	-	202766396	202766504	202764048	202764145	202766925	202767060	0	0.0873333	0.445	0.0923333	-0.358	-0.005
ENSG00000135821.18	GLUL	chr1	-	182390496	182390852	182388571	182388750	182391678	182391759	0	0.0246667	0.382333	0.175333	-0.358	-0.150667
ENSG00000181929.13	PRKAG1	chr12	-	49016606	49016839	49013061	49013110	49018731	49018807	0	0.0513333	0.409333	0.0403333	-0.358	0.011
ENSG00000173599.15	PC	chr11	-	66957739	66957996	66952429	66952468	66958321	66958372	0	0.0416667	0.398	0.0406667	-0.356	0.001
ENSG00000180098.9	TRNAU1AP	chr1	+	28561112	28561260	28560632	28560732	28561345	28561398	0	0.0626667	0.416333	0.0586667	-0.354	0.004
ENSG00000137947.12	GTF2B	chr1	-	88858680	88858787	88857264	88857487	88859881	88860011	0	0.00633333	0.36	0.006	-0.354	0.000333333
ENSG00000173210.19	ABLIM3	chr5	+	149240675	149240774	149239758	149239888	149242490	149242538	0	0.0186667	0.372667	0.0373333	-0.354	-0.0186667
ENSG00000168137.17	SETD5	chr3	+	9436849	9436888	9435727	9435906	9440455	9440698	0	0.117333	0.470333	0.132	-0.353	-0.0146667
ENSG00000096093.16	EFHC1	chr6	+	52437561	52437678	52423945	52424167	52438303	52438352	0	0	0.352333	0.239	-0.352	-0.239
ENSG00000243137.8	PSG4	chr19	-	43204762	43204947	43203885	43204251	43205472	43205638	0	0.145667	0.496667	0.166333	-0.351	-0.0206667
ENSG00000155508.13	CNOT8	chr5	+	154859352	154859496	154858634	154858768	154863206	154863395	0	0.0386667	0.388	0.0633333	-0.349	-0.0246667
ENSG00000044090.9	CUL7	chr6	-	43047946	43047989	43046510	43047107	43048147	43048160	0	0.0763333	0.424333	0.085	-0.348	-0.00866667
ENSG00000168575.10	SLC20A2	chr8	-	42535171	42535335	42472305	42472654	42541537	42541581	0	0.179	0.524667	0.183	-0.346	-0.004
ENSG00000107625.13	DDX50	chr10	+	68906225	68906337	68901316	68901471	68906710	68907007	0	0.0746667	0.421	0.118667	-0.346	-0.044
ENSG00000066933.16	MYO9A	chr15	-	71847414	71847468	71830108	71830311	71848844	71848968	0	0.0436667	0.389	0.087	-0.345	-0.0433333
ENSG00000107625.13	DDX50	chr10	+	68906283	68906337	68901285	68901471	68906710	68907007	0	0.0543333	0.396333	0.0776667	-0.342	-0.0233333
ENSG00000139263.11	LRIG3	chr12	-	58880368	58880478	58878823	58879105	58880580	58880901	0	0.00966667	0.351333	0.0123333	-0.342	-0.00266667
ENSG00000144559.10	TAMM41	chr3	-	11830721	11830874	11829755	11829864	11839221	11839314	0	0.0413333	0.382667	0.248667	-0.341	-0.207333
ENSG00000137145.20	DENND4C	chr9	+	19337600	19337672	19336269	19336832	19340991	19341114	0	0.012	0.352333	0.00866667	-0.34	0.00333333
ENSG00000139793.18	MBNL2	chr13	+	97366458	97366553	97357481	97357635	97391321	97391599	0	0.301667	0.640333	0.327	-0.339	-0.0253333
ENSG00000104312.8	RIPK2	chr8	+	89759321	89759446	89757816	89758233	89762828	89762858	0	0.091	0.429	0.129333	-0.338	-0.0383333
ENSG00000153914.16	SREK1	chr5	+	66158808	66158932	66153462	66153596	66159218	66159334	0	0.200667	0.539	0.214667	-0.338	-0.014
ENSG00000115415.19	STAT1	chr2	-	191010366	191010449	191009875	191010004	191013524	191013678	0	0.0333333	0.37	0.0396667	-0.337	-0.00633333
ENSG00000144824.21	PHLDB2	chr3	+	111949701	111949890	111948931	111949075	111952571	111952613	0	0.065	0.4	0.0863333	-0.335	-0.0213333
ENSG00000148187.18	MRRF	chr9	+	122286038	122286166	122285168	122285287	122291748	122291798	0	0.155333	0.489333	0.898	-0.334	-0.742667
ENSG00000119801.13	YPEL5	chr2	+	30148244	30148541	30146940	30147062	30156627	30156792	0	0.105333	0.439667	0.911	-0.334	-0.805667
ENSG00000138674.17	SEC31A	chr4	-	82899712	82899737	82897988	82898062	82900076	82900223	0	0.012	0.342	0.0213333	-0.33	-0.00933333
ENSG00000143819.12	EPHX1	chr1	+	225810411	225810615	225810094	225810169	225828724	225828912	0	0.127667	0.457333	0.101333	-0.33	0.0263333
ENSG00000163681.15	SLMAP	chr3	+	57871635	57871698	57864806	57864857	57890040	57890100	0	0.67	1	0.888	-0.33	-0.218
ENSG00000182923.17	CEP63	chr3	+	134559149	134559429	134551925	134552012	134561376	134561895	0	0.138667	0.464333	0.114	-0.326	0.0246667
ENSG00000168137.17	SETD5	chr3	+	9468518	9468575	9464424	9464672	9470458	9470929	0	0.104333	0.430667	0.0893333	-0.326	0.015
ENSG00000134480.15	CCNH	chr5	-	87409087	87409129	87408037	87408186	87409289	87409363	0	0.00866667	0.333333	0.0176667	-0.325	-0.009
ENSG00000128641.19	MYO1B	chr2	+	191400748	191400835	191400381	191400468	191408114	191408189	0	0.234333	0.559333	0.268	-0.325	-0.0336667
ENSG00000050405.13	LIMA1	chr12	-	50185389	50185448	50181903	50182034	50192451	50192561	0	0	0.323	0.000333333	-0.323	-0.000333333
ENSG00000081307.12	UBA5	chr3	+	132660898	132661048	132660600	132660698	132665822	132665868	0	0.09	0.410667	0.0853333	-0.321	0.00466667
ENSG00000089159.16	PXN	chr12	-	120216272	120216581	120215559	120215661	120221622	120221758	0	0.238667	0.558333	0.265333	-0.32	-0.0266667
ENSG00000163597.15	SNHG16	chr17	+	76558373	76558600	76557768	76557857	76561287	76561398	0	0.0553333	0.374667	0.068	-0.319	-0.0126667
ENSG00000173744.17	AGFG1	chr2	+	227532137	227532209	227531090	227531210	227533548	227533758	0	0.006	0.320333	0.00866667	-0.314	-0.00266667
ENSG00000196504.17	PRPF40A	chr2	-	152714549	152714629	152694062	152694622	152715994	152716130	0	0.0196667	0.334	0.02	-0.314	-0.000333333
ENSG00000145348.17	TBCK	chr4	-	106254946	106255047	106251865	106252007	106260436	106260510	0	0.0673333	0.381	0.079	-0.314	-0.0116667
ENSG00000168994.13	PXDC1	chr6	-	3739057	3739161	3738061	3738148	3751275	3751529	0	0.0423333	0.355667	0.0416667	-0.313	0.000666667
ENSG00000171793.16	CTPS1	chr1	+	40980885	40981043	40979720	40979829	40983277	40983456	0	0.0253333	0.337333	0.007	-0.312	0.0183333
ENSG00000198431.16	TXNRD1	chr12	+	104309758	104310099	104290992	104291104	104311289	104311406	0	0.296	0.607667	0.0273333	-0.312	0.268667
ENSG00000115594.12	IL1R1	chr2	+	102156145	102156246	102153962	102154017	102157718	102157785	0	0.07	0.381667	0.103	-0.312	-0.033
ENSG00000115310.18	RTN4	chr2	-	55025085	55027485	54987490	54987698	55028163	55028220	0	0.449667	0.761	0.521333	-0.311	-0.0716667
ENSG00000113649.11	TCERG1	chr5	+	146462017	146462096	146459214	146459337	146463550	146463793	0	0.115667	0.426333	0.124	-0.311	-0.00833333
ENSG00000060237.17	WNK1	chr12	+	880720	880999	878211	878361	881691	881789	0	0.118667	0.429333	0.136333	-0.311	-0.0176667
ENSG00000140416.22	TPM1	chr15	+	63050046	63050141	63048575	63048707	63056984	63057118	0	0	0.31	0	-0.31	0
ENSG00000164548.11	TRA2A	chr7	-	23522131	23522432	23521706	23521840	23531788	23532041	0	0.124	0.432	0.898	-0.308	-0.774
ENSG00000104756.16	KCTD9	chr8	-	25450379	25450481	25446128	25446250	25458198	25458280	0	0.227	0.534333	0.269667	-0.307	-0.0426667
ENSG00000176915.15	ANKLE2	chr12	-	132733995	132734071	132730232	132730270	132734384	132734575	0	0.0953333	0.401333	0.0963333	-0.306	-0.001
ENSG00000131051.24	RBM39	chr20	-	35710282	35710420	35709223	35709256	35713018	35713096	0	0.058	0.363667	0.073	-0.306	-0.015
ENSG00000136111.14	TBC1D4	chr13	-	75324236	75324401	75312737	75312898	75326196	75326250	0	0.003	0.307	0.7145	-0.304	-0.7115
ENSG00000113522.14	RAD50	chr5	+	132600061	132600138	132595572	132595810	132603299	132603405	0	0.005	0.308667	0.017	-0.304	-0.012
ENSG00000075539.15	FRYL	chr4	-	48502827	48502845	48501622	48501733	48505546	48505615	0	0.00966667	0.313	0.0206667	-0.303	-0.011
ENSG00000107897.19	ACBD5	chr10	-	27223206	27223239	27219722	27219857	27223337	27223452	0	0.144333	0.447333	0.15	-0.303	-0.00566667
ENSG00000135905.19	DOCK10	chr2	-	224768871	224768947	224765103	224765837	224770210	224770349	0	0.00866667	0.310333	0.0303333	-0.302	-0.0216667
ENSG00000121350.16	PYROXD1	chr12	+	21456864	21457086	21455994	21456095	21461024	21461061	0	0.0603333	0.361	0.0856667	-0.301	-0.0253333
ENSG00000173166.18	RAPH1	chr2	-	203477075	203477156	203461847	203461925	203489583	203490089	0	0.0806667	0.381333	0.539333	-0.301	-0.458667
ENSG00000075856.12	SART3	chr12	-	108542769	108542851	108538933	108539089	108543027	108543152	0	0.0436667	0.344	0.0506667	-0.3	-0.007
ENSG00000163660.11	CCNL1	chr3	-	157157010	157157083	157153035	157153156	157158865	157158975	0	0.44	0.738667	0.482	-0.299	-0.042
ENSG00000163597.15	SNHG16	chr17	+	76558373	76558600	76557768	76557857	76558944	76559043	0	0.048	0.345	0.068	-0.297	-0.02
ENSG00000069702.11	TGFBR3	chr1	-	91866755	91866842	91861470	91861644	91885877	91886122	0	0	0.295667	0.009	-0.296	-0.009
ENSG00000198000.12	NOL8	chr9	-	92323235	92323351	92321667	92321746	92323440	92323503	0	0.063	0.357667	0.051	-0.295	0.012
ENSG00000181555.20	SETD2	chr3	-	47080915	47081083	47067069	47067118	47083719	47084382	0	0.153667	0.448	0.149	-0.294	0.00466667
ENSG00000119953.13	SMNDC1	chr10	-	110300546	110300736	110298676	110298790	110303467	110303587	0	0.0853333	0.379333	0.0606667	-0.294	0.0246667
ENSG00000176018.13	LYSMD3	chr5	-	90520363	90520461	90519432	90519484	90525034	90525300	0	0.0186667	0.312333	0.0186667	-0.294	0
ENSG00000130921.8	C12orf65	chr12	+	123233739	123233924	123233461	123233531	123253646	123253964	0	0.0893333	0.382	0.0673333	-0.293	0.022
ENSG00000163719.19	MTMR14	chr3	+	9650327	9650529	9649518	9649742	9653620	9653769	0	0.041	0.333667	0.0566667	-0.293	-0.0156667
ENSG00000134717.18	BTF3L4	chr1	+	52060427	52060659	52059834	52059901	52064824	52064938	0	0.0343333	0.326667	0.0413333	-0.292	-0.007
ENSG00000161011.20	SQSTM1	chr5	+	179820103	179820387	179811614	179811682	179822957	179823053	0	0.0403333	0.332333	0.891333	-0.292	-0.851
ENSG00000173230.15	GOLGB1	chr3	-	121668313	121668508	121668060	121668158	121669211	121669355	0	0.103	0.394	0.0876667	-0.291	0.0153333
ENSG00000124214.19	STAU1	chr20	-	49165996	49166285	49153932	49154071	49174194	49174269	0	0.185667	0.476667	0.743333	-0.291	-0.557667
ENSG00000040275.17	SPDL1	chr5	+	169587198	169587372	169583635	169583889	169588393	169588575	0	0.109	0.399	0.118	-0.29	-0.009
ENSG00000112851.14	ERBIN	chr5	+	66072168	66072291	66053405	66054951	66075023	66075230	0	0.0403333	0.330667	0.0483333	-0.29	-0.008
ENSG00000133657.15	ATP13A3	chr3	-	194424401	194424432	194419878	194419967	194425341	194425529	0	0.00133333	0.291	0.5	-0.29	-0.498667
ENSG00000186001.14	LRCH3	chr3	+	197880511	197880757	197875697	197875775	197883540	197888436	0	0.0526667	0.342333	0.0586667	-0.29	-0.006
ENSG00000005156.12	LIG3	chr17	+	34981480	34981557	34980576	34980622	34983001	34983552	0	0.0406667	0.330667	#N/A	-0.29	#N/A
ENSG00000054267.22	ARID4B	chr1	-	235181070	235181184	235177855	235177913	235181584	235181865	0	0.051	0.340333	0.0386667	-0.289	0.0123333
ENSG00000198586.14	TLK1	chr2	-	171022871	171023129	171014850	171014948	171028338	171028405	0	0.071	0.36	0.969667	-0.289	-0.898667
ENSG00000078674.17	PCM1	chr8	+	17983232	17983289	17980590	17980755	17985446	17985619	0	0.0816667	0.370333	0.0656667	-0.289	0.016
ENSG00000119523.10	ALG2	chr9	-	99220978	99221137	99216425	99218836	99221546	99221942	0	0.225	0.512333	0.234333	-0.287	-0.00933333
ENSG00000178104.19	PDE4DIP	chr1	+	148866413	148866532	148863249	148863305	148868470	148868609	0	0.006	0.292	0.018	-0.286	-0.012
ENSG00000104419.15	NDRG1	chr8	-	133284756	133284896	133284248	133284329	133297133	133297304	0	0.00733333	0.293667	0.001	-0.286	0.00633333
ENSG00000131381.12	RBSN	chr3	-	15075046	15075116	15074904	15074930	15075605	15075710	0	0.0116667	0.295333	#N/A	-0.284	#N/A
ENSG00000065548.18	ZC3H15	chr2	+	186499618	186499662	186495232	186495334	186500181	186500293	0	0.00433333	0.288667	0.00966667	-0.284	-0.00533333
ENSG00000168137.17	SETD5	chr3	+	9422722	9423257	9397895	9397977	9424466	9424526	0	0.196	0.478333	0.212	-0.282	-0.016
ENSG00000140740.11	UQCRC2	chr16	+	21959338	21959555	21958534	21958599	21962459	21962516	0	0.031	0.313333	0.938	-0.282	-0.907
ENSG00000175061.18	SNHG29	chr17	+	16439580	16439703	16439077	16439414	16440184	16440253	0	0.202333	0.484667	0.236	-0.282	-0.0336667
ENSG00000175866.15	BAIAP2	chr17	+	81036862	81036961	81035150	81035308	81053667	81053743	0	0.177333	0.458	0.181	-0.281	-0.00366667
ENSG00000278259.4	MYO19	chr17	-	36501851	36501961	36501068	36501235	36503096	36503200	0	0.0186667	0.299667	0.0263333	-0.281	-0.00766667
ENSG00000144674.16	GOLGA4	chr3	+	37266841	37266940	37251394	37251484	37273535	37273601	0	0.0526667	0.333333	0.085	-0.281	-0.0323333
ENSG00000147416.11	ATP6V1B2	chr8	+	20203958	20204083	20197423	20197542	20204483	20204539	0	0.004	0.285	0.001	-0.281	0.003
ENSG00000178104.19	PDE4DIP	chr1	+	148866410	148866532	148863249	148863305	148868470	148868622	0	0.0116667	0.290333	0.018	-0.279	-0.00633333
ENSG00000181555.20	SETD2	chr3	-	47080800	47081083	47067069	47067118	47083719	47083946	0	0.178333	0.456333	0.165	-0.278	0.0133333
ENSG00000140416.22	TPM1	chr15	+	63064063	63064190	63062575	63062645	63065895	63066093	0	0.54	0.815	0.597667	-0.275	-0.0576667
ENSG00000118985.16	ELL2	chr5	-	95932631	95932713	95919423	95919545	95943001	95943049	0	0.0353333	0.31	0.033	-0.275	0.00233333
ENSG00000164609.10	SLU7	chr5	-	160418595	160418685	160415124	160415310	160419022	160419081	0	0.0103333	0.284333	0.0136667	-0.274	-0.00333333
ENSG00000130939.20	UBE4B	chr1	+	10106196	10106583	10105515	10105744	10117458	10117600	0	0.0666667	0.339667	0.069	-0.273	-0.00233333
ENSG00000162222.14	TTC9C	chr11	+	62733117	62733199	62728822	62729086	62735381	62736243	0	0.046	0.319	0.0496667	-0.273	-0.00366667
ENSG00000143933.18	CALM2	chr2	-	47172413	47172459	47170733	47170764	47176440	47176516	0	0.0283333	0.301667	0.0343333	-0.273	-0.006
ENSG00000174227.16	PIGG	chr4	+	501100	501170	500395	500601	505717	505927	0	0.00433333	0.274667	0.0513333	-0.27	-0.047
ENSG00000171204.12	TMEM126B	chr11	+	85629131	85629262	85628592	85628688	85631686	85631808	0	0.091	0.361333	0.115333	-0.27	-0.0243333
ENSG00000154305.18	MIA3	chr1	+	222662887	222663031	222662252	222662332	222663997	222664050	0	0.0163333	0.285333	0.024	-0.269	-0.00766667
ENSG00000168621.15	GDNF	chr5	-	37824009	37824089	37812676	37816135	37834645	37834822	0	0.00833333	0.276667	0.0983333	-0.268	-0.09
ENSG00000155850.8	SLC26A2	chr5	+	149961992	149962272	149960784	149960979	149977627	149977722	0	0.0236667	0.291333	0.0416667	-0.268	-0.018
ENSG00000187678.9	SPRY4	chr5	-	142319743	142319794	142310426	142315155	142324843	142325001	0	0.0703333	0.338333	0.0703333	-0.268	0
ENSG00000011426.11	ANLN	chr7	+	36428306	36428360	36426915	36427028	36439203	36439290	0	0.227	0.495333	0.261333	-0.268	-0.0343333
ENSG00000131873.7	CHSY1	chr15	-	101187992	101188219	101177100	101178980	101235081	101235147	0	0.0593333	0.326	0.0463333	-0.267	0.013
ENSG00000076382.17	SPAG5	chr17	-	28582726	28582819	28580008	28580120	28583510	28583618	0	0.0103333	0.276333	0.00333333	-0.266	0.007
ENSG00000112419.14	PHACTR2	chr6	+	143760400	143760640	143753753	143753912	143765260	143765798	0	0.180333	0.446333	0.216	-0.266	-0.0356667
ENSG00000189091.13	SF3B3	chr16	+	70550649	70550678	70548369	70548442	70554445	70554597	0	0.0336667	0.299	0.0523333	-0.265	-0.0186667
ENSG00000139793.18	MBNL2	chr13	+	97356795	97356849	97347040	97347067	97357481	97357635	0	0.0436667	0.307667	0.0673333	-0.264	-0.0236667
ENSG00000188313.13	PLSCR1	chr3	-	146537995	146538044	146536539	146536565	146544466	146544547	0	0.0106667	0.274	0.0126667	-0.263	-0.002
ENSG00000134324.11	LPIN1	chr2	+	11776085	11776193	11773619	11773745	11779518	11779645	0	0.119333	0.382667	0.192333	-0.263	-0.073
ENSG00000124788.18	ATXN1	chr6	-	16754042	16754091	16753232	16753347	16761297	16761456	0	0.0273333	0.290333	0.0333333	-0.263	-0.006
ENSG00000081923.14	ATP8B1	chr18	-	57659742	57659815	57655193	57655417	57661173	57661462	0	0.004	0.265667	0.00533333	-0.262	-0.00133333
ENSG00000005810.18	MYCBP2	chr13	-	77103208	77103310	77098775	77099013	77118339	77118462	0	0.0366667	0.296	0.032	-0.259	0.00466667
ENSG00000141027.21	NCOR1	chr17	-	16087171	16087345	16086398	16086442	16091862	16091918	0	0.235667	0.493333	0.219667	-0.258	0.016
ENSG00000175061.18	SNHG29	chr17	+	16439527	16439703	16439062	16439414	16440184	16440253	0	0.28	0.538	0.315333	-0.258	-0.0353333
ENSG00000073712.15	FERMT2	chr14	-	52861013	52861034	52860340	52860465	52864400	52864622	0	0.0326667	0.29	0.896	-0.257	-0.863333
ENSG00000049618.23	ARID1B	chr6	+	157150724	157150853	157148623	157148951	157167039	157167185	0	0.159667	0.416667	0.171333	-0.257	-0.0116667
ENSG00000165406.16	MARCHF8	chr10	-	45463150	45463996	45461230	45461411	45464238	45464327	0	0.130333	0.387333	0.146667	-0.257	-0.0163333
ENSG00000085982.13	USP40	chr2	-	233491031	233491071	233489364	233489483	233491166	233491261	0	0.0156667	0.271667	0.0103333	-0.256	0.00533333
ENSG00000120798.17	NR2C1	chr12	-	95062849	95062887	95062507	95062738	95067330	95067370	0	0.008	0.263667	0.025	-0.256	-0.017
ENSG00000144659.13	SLC25A38	chr3	+	39389361	39389389	39383388	39383793	39389494	39389616	0	0.00833333	0.262	0.0176667	-0.254	-0.00933333
ENSG00000182718.16	ANXA2	chr15	-	60396279	60396427	60386027	60386086	60397257	60397338	0	0.066	0.32	0.663667	-0.254	-0.597667
ENSG00000083544.15	TDRD3	chr13	+	60484692	60484757	60483774	60483846	60485798	60485948	0	0.00733333	0.260333	0.00733333	-0.253	0
ENSG00000117143.13	UAP1	chr1	+	162592734	162592782	162590322	162590511	162597791	162597858	0	0.413	0.665	0.392	-0.252	0.021
ENSG00000173726.11	TOMM20	chr1	-	235119338	235119406	235113767	235113910	235119817	235119899	0	0.0136667	0.263667	0.025	-0.25	-0.0113333
ENSG00000137449.16	CPEB2	chr4	+	15040463	15040487	15033160	15033211	15052413	15052584	0	0.14	0.388667	0.118667	-0.249	0.0213333
ENSG00000104419.15	NDRG1	chr8	-	133255269	133255400	133254538	133254595	133256776	133256863	0	0.00466667	0.253333	0.007	-0.249	-0.00233333
ENSG00000245694.10	CRNDE	chr16	-	54924600	54924687	54923584	54923650	54925100	54925213	0	0.017	0.265667	0.00833333	-0.249	0.00866667
ENSG00000167699.13	GLOD4	chr17	-	781862	782043	778621	778744	782165	782267	0	0.04	0.287333	0.061	-0.247	-0.021
ENSG00000141252.20	VPS53	chr17	-	632743	632841	631549	631628	653290	653410	0	0.0526667	0.299333	0.0603333	-0.247	-0.00766667
ENSG00000106462.11	EZH2	chr7	-	148818977	148819059	148816683	148818117	148819595	148819687	0	0.0313333	0.277	0.05	-0.246	-0.0186667
ENSG00000134644.15	PUM1	chr1	-	31055312	31055380	31028795	31028864	31059203	31059577	0	0.0106667	0.256333	0.142	-0.246	-0.131333
ENSG00000075292.19	ZNF638	chr2	+	71380837	71380903	71380512	71380565	71396140	71396191	0	0.00333333	0.248667	0.0296667	-0.245	-0.0263333
ENSG00000225648.5	SBDSP1	chr7	+	72830691	72830813	72829506	72829783	72831601	72831798	0	0.230333	0.474667	0.962333	-0.244	-0.732
ENSG00000084234.17	APLP2	chr11	+	130137255	130137291	130135562	130135715	130140397	130140483	0	0.120333	0.363667	0.128333	-0.243	-0.008
ENSG00000188428.20	BLOC1S5	chr6	-	8054269	8054372	8041138	8041268	8062533	8062616	0	0.0226667	0.264333	0.0366667	-0.242	-0.014
ENSG00000071054.16	MAP4K4	chr2	+	101863820	101864051	101860824	101860986	101864929	101865003	0	0.165	0.406	0.150333	-0.241	0.0146667
ENSG00000111727.12	HCFC2	chr12	+	104097610	104097691	104096359	104096433	104098342	104098480	0	0.0113333	0.251333	0.037	-0.24	-0.0256667
ENSG00000060237.17	WNK1	chr12	+	867865	869104	862082	862270	871264	871348	0	0.0756667	0.314667	0.0806667	-0.239	-0.005
ENSG00000119537.18	KDSR	chr18	-	63365961	63366308	63362842	63362868	63367010	63367206	0	0.067	0.305	0.072	-0.238	-0.005
ENSG00000165219.22	GAPVD1	chr9	+	125335171	125335252	125332509	125332629	125337017	125337095	0	0.0583333	0.296	0.037	-0.238	0.0213333
ENSG00000175061.18	SNHG29	chr17	+	16439531	16439703	16439326	16439414	16440184	16440253	0	0.213667	0.451333	0.24	-0.238	-0.0263333
ENSG00000225746.12	MEG8	chr14	+	100897592	100897732	100894888	100895039	100898956	100899085	0	0.698	0.934667	0.802333	-0.237	-0.104333
ENSG00000136738.15	STAM	chr10	+	17672974	17673078	17660463	17660548	17684674	17684750	0	0.0266667	0.262333	0.554667	-0.236	-0.528
ENSG00000130779.20	CLIP1	chr12	-	122351110	122351143	122340752	122341697	122352725	122352786	0	0.0113333	0.246	0.581333	-0.235	-0.57
ENSG00000151694.14	ADAM17	chr2	-	9543695	9543760	9543152	9543285	9555508	9555778	0	0	0.233333	#N/A	-0.233	#N/A
ENSG00000102393.11	GLA	chrX	-	101399743	101399800	101398784	101398946	101400665	101400757	0	0.00466667	0.237667	0.0186667	-0.233	-0.014
ENSG00000204842.18	ATXN2	chr12	-	111482786	111482831	111470557	111470742	111485270	111485331	0	0.016	0.248333	0.027	-0.232	-0.011
ENSG00000026508.19	CD44	chr11	+	35211245	35211449	35209964	35210054	35214851	35214861	0	0.246333	0.478333	0.951667	-0.232	-0.705333
ENSG00000164548.11	TRA2A	chr7	-	23522353	23522432	23521706	23521840	23531788	23532023	0	0.011	0.243	0.0206667	-0.232	-0.00966667
ENSG00000114573.10	ATP6V1A	chr3	+	113780731	113780783	113778740	113778835	113781049	113781178	0	0.007	0.237	0.0173333	-0.23	-0.0103333
ENSG00000065427.14	KARS1	chr16	-	75642752	75642835	75641563	75641723	75644282	75644462	0	0	0.229	0.006	-0.229	-0.006
ENSG00000133318.14	RTN3	chr11	+	63718980	63721032	63681495	63681778	63749990	63750198	0	0.0886667	0.316667	0.108	-0.228	-0.0193333
ENSG00000197555.9	SIPA1L1	chr14	+	71528698	71528740	71512742	71512845	71529311	71529370	0	0.0973333	0.325	0.0976667	-0.228	-0.000333333
ENSG00000140521.15	POLG	chr15	-	89332217	89332374	89330080	89330276	89333095	89333913	0	0.101333	0.329	0.118	-0.228	-0.0166667
ENSG00000257390.5	AC023055.1	chr12	-	55815886	55815939	55803688	55803728	55817665	55818128	0	0.0163333	0.244	0.794667	-0.228	-0.778333
ENSG00000133318.14	RTN3	chr11	+	63718701	63721032	63681482	63681778	63749990	63750198	0	0.0873333	0.314667	0.967333	-0.227	-0.88
ENSG00000214026.11	MRPL23	chr11	+	1955610	1955781	1952781	1952855	1956255	1956609	0	0.0223333	0.248667	0.0273333	-0.226	-0.005
ENSG00000185088.14	RPS27L	chr15	-	63156786	63156973	63156412	63156521	63157399	63157477	0	0.0126667	0.238333	0.0126667	-0.226	0
ENSG00000182718.16	ANXA2	chr15	-	60396150	60396427	60386027	60386086	60397257	60397338	0	0.093	0.317	0.816333	-0.224	-0.723333
ENSG00000172965.17	MIR4435-2HG	chr2	-	111479906	111480061	111367486	111367575	111494884	111495029	0	0.0843333	0.308333	0.878667	-0.224	-0.794333
ENSG00000178035.12	IMPDH2	chr3	-	49025994	49026066	49025125	49025269	49026323	49026419	0	0.0486667	0.271333	0.06	-0.223	-0.0113333
ENSG00000102908.22	NFAT5	chr16	+	69644796	69644856	69626402	69626528	69646516	69646578	0	0.0923333	0.315333	0.105	-0.223	-0.0126667
ENSG00000148634.15	HERC4	chr10	-	67959112	67959136	67956877	67956976	67966682	67966802	0	0.046	0.268667	0.05	-0.223	-0.004
ENSG00000106829.19	TLE4	chr9	+	79707122	79707218	79706746	79706899	79708117	79708250	0	0.003	0.224	0.0126667	-0.221	-0.00966667
ENSG00000106591.4	MRPL32	chr7	+	42937163	42937241	42935020	42935136	42937321	42937857	0	0.0496667	0.269	0.042	-0.219	0.00766667
ENSG00000065154.12	OAT	chr10	-	124407302	124407476	124405435	124405563	124408541	124408637	0	0.00433333	0.223	0.00566667	-0.219	-0.00133333
ENSG00000125779.22	PANK2	chr20	+	3901551	3901617	3889669	3889728	3907925	3908278	0	0	0.218	#N/A	-0.218	#N/A
ENSG00000133961.20	NUMB	chr14	-	73279280	73279424	73275209	73277293	73282358	73282505	0	0.0816667	0.299333	0.109333	-0.218	-0.0276667
ENSG00000076706.17	MCAM	chr11	-	119315982	119316157	119315138	119315263	119317034	119317130	0	0.004	0.220667	0	-0.217	0.004
ENSG00000151474.23	FRMD4A	chr10	-	13651902	13651974	13643705	13647035	13654415	13654512	0	0.0196667	0.235333	0.0326667	-0.216	-0.013
ENSG00000136147.18	PHF11	chr13	+	49525772	49525937	49524084	49524216	49526386	49526458	0	0.047	0.261667	0.048	-0.215	-0.001
ENSG00000130779.20	CLIP1	chr12	-	122347374	122347479	122340752	122341697	122352725	122352786	0	0.04	0.254	0.0396667	-0.214	0.000333333
ENSG00000152601.17	MBNL1	chr3	+	152446703	152446757	152445281	152445539	152447619	152447773	0	0.176333	0.390667	0.187667	-0.214	-0.0113333
ENSG00000135829.17	DHX9	chr1	+	182855576	182855713	182854040	182854178	182856531	182856572	0	0.0703333	0.284	0.0766667	-0.214	-0.00633333
ENSG00000177410.13	ZFAS1	chr20	+	49280902	49280964	49280321	49280570	49289044	49289260	0	0.612333	0.825333	0.665	-0.213	-0.0526667
ENSG00000130176.8	CNN1	chr19	+	11539294	11539560	11538766	11538990	11541075	11541197	0	0.000666667	0.213	0.00866667	-0.212	-0.008
ENSG00000243137.8	PSG4	chr19	-	43198597	43198937	43197996	43198275	43203885	43204251	0	0.0323333	0.244667	0.816333	-0.212	-0.784
ENSG00000147854.17	UHRF2	chr9	+	6492302	6492401	6486820	6486925	6493825	6493932	0	0.0566667	0.268333	0.846	-0.212	-0.789333
ENSG00000101126.18	ADNP	chr20	-	50918738	50918781	50903888	50904001	50928650	50928825	0	0.02	0.232	0.015	-0.212	0.005
ENSG00000125779.22	PANK2	chr20	+	3901547	3901617	3889386	3889728	3907925	3908135	0	0	0.211333	#N/A	-0.211	#N/A
ENSG00000117143.13	UAP1	chr1	+	162592731	162592782	162590322	162590511	162597791	162597858	0	0.588667	0.8	0.618333	-0.211	-0.0296667
ENSG00000130176.8	CNN1	chr19	+	11539294	11539569	11538774	11538990	11541075	11541197	0	0.00166667	0.212	0.00866667	-0.21	-0.007
ENSG00000177311.11	ZBTB38	chr3	+	141383659	141383709	141381424	141381487	141386871	141386937	0	0	0.209667	#N/A	-0.21	#N/A
ENSG00000104517.13	UBR5	chr8	-	102258315	102258424	102257631	102257717	102258984	102259129	0	0.007	0.216667	0.0116667	-0.21	-0.00466667
ENSG00000139624.14	CERS5	chr12	-	50132961	50133064	50129791	50130694	50134545	50134702	0	0.00966667	0.218333	0.122667	-0.209	-0.113
ENSG00000133226.17	SRRM1	chr1	+	24648023	24648166	24646666	24646789	24648858	24648887	0	0.018	0.226667	0.482333	-0.209	-0.464333
ENSG00000157216.15	SSBP3	chr1	-	54258068	54258149	54257126	54257186	54281437	54281527	0	0.065	0.273333	0.766	-0.208	-0.701
ENSG00000205726.15	ITSN1	chr21	+	33828967	33829050	33826817	33826863	33829623	33829745	0	0.01	0.218	0.017	-0.208	-0.007
ENSG00000100600.15	LGMN	chr14	-	92733681	92733810	92732648	92732815	92748488	92748627	0	0.00566667	0.212333	0.0283333	-0.207	-0.0226667
ENSG00000105656.13	ELL	chr19	-	18475813	18475933	18472834	18472882	18521920	18522116	0	0.0216667	0.228333	0.03	-0.207	-0.00833333
ENSG00000130703.16	OSBPL2	chr20	+	62264628	62264718	62263615	62263691	62272124	62272259	0	0.015	0.222333	0.029	-0.207	-0.014
ENSG00000067955.15	CBFB	chr16	+	67093397	67093629	67082212	67082308	67098709	67099391	0	0.0506667	0.257667	0.0263333	-0.207	0.0243333
ENSG00000151148.14	UBE3B	chr12	+	109517916	109518013	109516764	109516884	109521147	109521324	0	0.012	0.218333	0.00633333	-0.206	0.00566667
ENSG00000009413.16	REV3L	chr6	-	111308013	111308245	111307360	111307570	111309852	111310099	0	0.0596667	0.265	0.066	-0.205	-0.00633333
ENSG00000171574.18	ZNF584	chr19	+	58415792	58415940	58415523	58415646	58416810	58417011	0	0.0373333	0.242	0.0453333	-0.205	-0.008
ENSG00000177311.11	ZBTB38	chr3	+	141427633	141427821	141403926	141404031	141442388	141443020	0	0.0366667	0.242	0.0326667	-0.205	0.004
ENSG00000111011.18	RSRC2	chr12	-	122514711	122514728	122511108	122511188	122515104	122515227	0	0.004	0.209333	0.5	-0.205	-0.496
ENSG00000172175.15	MALT1	chr18	+	58720379	58720422	58715934	58715967	58723047	58723251	0	0.001	0.206	0.00166667	-0.205	-0.000666667
ENSG00000184661.14	CDCA2	chr8	+	25472112	25472184	25469895	25469980	25479912	25480124	0	0.0696667	0.275	0.0686667	-0.205	0.001
ENSG00000071054.16	MAP4K4	chr2	+	101863820	101864051	101859642	101859864	101864929	101865003	0	0.0806667	0.285333	0.150333	-0.205	-0.0696667
ENSG00000178104.19	PDE4DIP	chr1	+	148866413	148866505	148863249	148863305	148868470	148868618	0	0.00333333	0.207667	0.018	-0.204	-0.0146667
ENSG00000058272.19	PPP1R12A	chr12	-	79789597	79789680	79788647	79788783	79790466	79790483	0	0.00133333	0.205333	0.008	-0.204	-0.00666667
ENSG00000120860.11	WASHC3	chr12	-	102017719	102017805	102012941	102013192	102025973	102026038	0	0.0186667	0.222	0.0253333	-0.203	-0.00666667
ENSG00000137073.22	UBAP2	chr9	-	34011626	34011664	33996477	33998864	34017049	34017189	0	0.0206667	0.223	0.034	-0.202	-0.0133333
ENSG00000072364.13	AFF4	chr5	-	132937648	132937740	132937066	132937193	132963258	132963634	0	0.0496667	0.250333	0.0606667	-0.201	-0.011
ENSG00000102393.11	GLA	chrX	-	101401232	101401347	101400665	101400757	101401631	101401809	0	0.0356667	0.236667	0.022	-0.201	0.0136667
ENSG00000119446.14	RBM18	chr9	-	122254273	122254367	122251846	122251973	122261379	122261508	0	0.002	0.200667	0.00833333	-0.199	-0.00633333
ENSG00000174738.13	NR1D2	chr3	+	23963223	23963330	23961976	23962605	23964976	23965162	0	0.018	0.217	0.0116667	-0.199	0.00633333
ENSG00000106617.14	PRKAG2	chr7	-	151566613	151566699	151565345	151565885	151568715	151568842	0	0	0.198333	0.00333333	-0.198	-0.00333333
ENSG00000114416.18	FXR1	chr3	+	180971074	180971155	180970157	180970358	180975312	180975404	0	0.0536667	0.250333	0.015	-0.197	0.0386667
ENSG00000113593.12	PPWD1	chr5	+	65563802	65563839	65563238	65563506	65567512	65567615	0	0.009	0.204667	0.014	-0.196	-0.005
ENSG00000006451.8	RALA	chr7	+	39697407	39697510	39696684	39696859	39706122	39706308	0	0.013	0.208	0.011	-0.195	0.002
ENSG00000111731.12	C2CD5	chr12	-	22519114	22519239	22518095	22518137	22523425	22523624	0	0.00766667	0.202667	0.879667	-0.195	-0.872
ENSG00000133226.17	SRRM1	chr1	+	24650564	24650627	24649987	24650086	24651408	24651612	0	0.04	0.234667	0.047	-0.195	-0.007
ENSG00000141510.17	TP53	chr17	-	7673206	7673266	7670608	7670715	7673534	7673608	0	0.001	0.196	0.01	-0.195	-0.009
ENSG00000181852.18	RNF41	chr12	-	56212995	56213138	56210247	56210568	56213957	56214018	0	0.0686667	0.262667	0.0283333	-0.194	0.0403333
ENSG00000079102.16	RUNX1T1	chr8	-	92003301	92003380	91991638	91991889	92005115	92005160	0	0.001	0.195	0.00133333	-0.194	-0.000333333
ENSG00000198586.14	TLK1	chr2	-	171081639	171081708	171061080	171061156	171082780	171082852	0	0.07	0.264	0.0866667	-0.194	-0.0166667
ENSG00000134900.12	TPP2	chr13	+	102667757	102667883	102664794	102664925	102674282	102674411	0	0.047	0.240667	0.596667	-0.194	-0.549667
ENSG00000184014.8	DENND5A	chr11	-	9176771	9176902	9170626	9170777	9178131	9178366	0	0.013	0.206	0.0126667	-0.193	0.000333333
ENSG00000204842.18	ATXN2	chr12	-	111482786	111482831	111470557	111470742	111485264	111485331	0	0.00833333	0.201	0.027	-0.193	-0.0186667
ENSG00000144840.9	RABL3	chr3	-	120738526	120738667	120730695	120730787	120742461	120742533	0	0.0263333	0.219667	0.0413333	-0.193	-0.015
ENSG00000163877.11	SNIP1	chr1	-	37548820	37548987	37540156	37540755	37552644	37552747	0	0.0273333	0.219667	0.0303333	-0.192	-0.003
ENSG00000089159.16	PXN	chr12	-	120216272	120216581	120215102	120215273	120221622	120221758	0	0.0996667	0.291333	0.265333	-0.192	-0.165667
ENSG00000127948.16	POR	chr7	+	75970986	75971092	75954075	75954180	75972412	75972461	0	0.023	0.212667	0.0116667	-0.19	0.0113333
ENSG00000168005.9	SPINDOC	chr11	+	63822790	63822848	63818801	63819002	63826927	63827716	0	0.0246667	0.214667	0.0313333	-0.19	-0.00666667
ENSG00000103042.9	SLC38A7	chr16	-	58675212	58675342	58672095	58672243	58675939	58676054	0	0.0363333	0.226333	0.028	-0.19	0.00833333
ENSG00000187109.14	NAP1L1	chr12	-	76057743	76057776	76056032	76056161	76059797	76059878	0	0.00166667	0.190667	0.003	-0.189	-0.00133333
ENSG00000075234.17	TTC38	chr22	+	46269141	46269289	46268513	46268591	46272334	46272416	0	0.019	0.207	0.0193333	-0.188	-0.000333333
ENSG00000169727.12	GPS1	chr17	+	82052258	82052459	82051896	82051964	82053273	82053366	0	0.139	0.327	0.152667	-0.188	-0.0136667
ENSG00000103194.15	USP10	chr16	+	84704739	84704860	84699994	84700111	84733434	84733503	0	0.014	0.202333	0.0183333	-0.188	-0.00433333
ENSG00000159128.14	IFNGR2	chr21	+	33410835	33410892	33403426	33403616	33414887	33415020	0	0.0256667	0.213333	0.051	-0.188	-0.0253333
ENSG00000124588.20	NQO2	chr6	+	3002049	3002286	2999973	3000085	3006467	3006559	0	0.0526667	0.238333	0.340667	-0.186	-0.288
ENSG00000113048.16	MRPS27	chr5	-	72227049	72227275	72226056	72226199	72228265	72228368	0	0.0296667	0.215667	0.0273333	-0.186	0.00233333
ENSG00000115524.16	SF3B1	chr2	-	197418895	197418951	197418508	197418588	197420427	197420542	0	0.0343333	0.220333	0.039	-0.186	-0.00466667
ENSG00000156469.9	MTERF3	chr8	-	96260136	96260247	96258487	96258700	96261500	96261588	0	0.0166667	0.201333	0.0263333	-0.185	-0.00966667
ENSG00000205765.9	C5orf51	chr5	+	41908308	41908394	41907735	41907842	41909745	41909892	0	0.00733333	0.191333	0.00433333	-0.184	0.003
ENSG00000168297.16	PXK	chr3	+	58420535	58420568	58412900	58412963	58424751	58425175	0	0.014	0.198	0.016	-0.184	-0.002
ENSG00000163349.22	HIPK1	chr1	+	113933139	113933234	113929858	113929939	113940381	113940702	0	0.0176667	0.200333	0.008	-0.183	0.00966667
ENSG00000111832.13	RWDD1	chr6	+	116572857	116572985	116571408	116571655	116580294	116580360	0	0.028	0.211333	0.895333	-0.183	-0.867333
ENSG00000100227.18	POLDIP3	chr22	-	42603595	42603686	42602767	42603160	42614798	42614877	0	0	0.182667	0.00333333	-0.183	-0.00333333
ENSG00000130816.16	DNMT1	chr19	-	10179880	10179982	10177318	10177367	10180186	10180234	0	0.021	0.204333	0.019	-0.183	0.002
ENSG00000122566.21	HNRNPA2B1	chr7	-	26190992	26191128	26190124	26190460	26192494	26192577	0	0.789	0.971	0.865333	-0.182	-0.0763333
ENSG00000139218.18	SCAF11	chr12	-	45974189	45975734	45964106	45964188	45990352	45990565	0	0.0976667	0.279667	0.0993333	-0.182	-0.00166667
ENSG00000151502.11	VPS26B	chr11	+	134236341	134236746	134234961	134235053	134239990	134240155	0	0.0586667	0.240333	0.056	-0.182	0.00266667
ENSG00000176697.19	BDNF	chr11	-	27658819	27658926	27654892	27658585	27700163	27700488	0	0.00666667	0.188	0.00866667	-0.181	-0.002
ENSG00000107164.16	FUBP3	chr9	+	130580658	130581513	130579580	130579764	130595482	130595588	0	0.0593333	0.24	0.0636667	-0.181	-0.00433333
ENSG00000127603.28	MACF1	chr1	+	39480919	39481030	39479797	39480009	39484600	39484730	0	0.0956667	0.276333	0.099	-0.181	-0.00333333
ENSG00000093167.18	LRRFIP2	chr3	-	37154613	37154656	37148893	37149038	37174538	37174605	0	0.0533333	0.234667	0.062	-0.181	-0.00866667
ENSG00000169727.12	GPS1	chr17	+	82052255	82052459	82051896	82051964	82053273	82053366	0	0.137333	0.318333	0.152333	-0.181	-0.015
ENSG00000170525.21	PFKFB3	chr10	+	6228195	6228218	6226191	6226365	6232894	6232959	0	0.028	0.208333	0.042	-0.18	-0.014
ENSG00000138814.17	PPP3CA	chr4	-	101108073	101108161	101099610	101099722	101108953	101109078	0	0.01	0.189667	0.00533333	-0.18	0.00466667
ENSG00000196428.12	TSC22D2	chr3	+	150423048	150423120	150408334	150411308	150457075	150457127	0	0.0473333	0.226333	0.492333	-0.179	-0.445
ENSG00000073584.20	SMARCE1	chr17	-	40630207	40630286	40627721	40628993	40630713	40630924	0	0.042	0.220667	0.0543333	-0.179	-0.0123333
ENSG00000163597.15	SNHG16	chr17	+	76557969	76558600	76557766	76557857	76561287	76561398	0	0.0846667	0.262333	0.104333	-0.178	-0.0196667
ENSG00000160087.20	UBE2J2	chr1	-	1262169	1262390	1257207	1257310	1263345	1263386	0	0.062	0.238667	0.046	-0.177	0.016
ENSG00000137478.15	FCHSD2	chr11	-	72900256	72900328	72889828	72889945	72902542	72902638	0	0.0123333	0.188667	0.018	-0.176	-0.00566667
ENSG00000121578.13	B4GALT4	chr3	-	119236152	119236251	119230091	119230244	119236852	119237070	0	0.00466667	0.179667	0	-0.175	0.00466667
ENSG00000093000.19	NUP50	chr22	+	45170987	45171177	45168165	45168246	45171599	45171683	0	0.077	0.251333	0.0306667	-0.174	0.0463333
ENSG00000168883.20	USP39	chr2	+	85645813	85645899	85644947	85645083	85647929	85648016	0	0.025	0.199333	0.872	-0.174	-0.847
ENSG00000153207.15	AHCTF1	chr1	-	246865254	246865333	246863923	246864116	246867243	246867351	0	0.009	0.181	0.00466667	-0.172	0.00433333
ENSG00000106524.9	ANKMY2	chr7	-	16603548	16603660	16602379	16602509	16604720	16604849	0	0.0173333	0.189	0.0166667	-0.172	0.000666667
ENSG00000100266.19	PACSIN2	chr22	-	42880616	42880622	42879047	42879169	42882183	42882304	0	0.004	0.176333	0.005	-0.172	-0.001
ENSG00000104635.14	SLC39A14	chr8	+	22409945	22410115	22408309	22408496	22412036	22412206	0	0.0686667	0.239333	0.0483333	-0.171	0.0203333
ENSG00000092621.12	PHGDH	chr1	+	119729508	119729633	119727003	119727102	119734633	119734682	0	0.00266667	0.173667	0.00366667	-0.171	-0.001
ENSG00000040275.17	SPDL1	chr5	+	169590752	169590829	169588534	169588575	169591047	169591224	0	0.0773333	0.247333	0.092	-0.17	-0.0146667
ENSG00000125835.18	SNRPB	chr20	-	2467191	2467315	2465707	2465819	2467606	2467758	0	0.0216667	0.191333	0.0256667	-0.17	-0.004
ENSG00000188690.15	UROS	chr10	-	125789282	125789528	125788581	125789005	125794879	125794978	0	0.0476667	0.217	0.0643333	-0.169	-0.0166667
ENSG00000092621.12	PHGDH	chr1	+	119724318	119724469	119723375	119723441	119726850	119726905	0	0.00366667	0.171333	0.761333	-0.168	-0.757667
ENSG00000160216.20	AGPAT3	chr21	+	43960631	43960779	43959782	43959859	43967945	43968115	0	0.068	0.236	0.0833333	-0.168	-0.0153333
ENSG00000101752.11	MIB1	chr18	+	21812391	21812468	21803906	21804014	21815615	21815813	0	0.012	0.180333	0.0203333	-0.168	-0.00833333
ENSG00000164258.12	NDUFS4	chr5	+	53604723	53604895	53603451	53603530	53646232	53646405	0	0.0676667	0.236	0.0623333	-0.168	0.00533333
ENSG00000092201.10	SUPT16H	chr14	-	21372468	21372717	21371873	21372044	21373337	21373430	0	0.0296667	0.196333	0.0266667	-0.167	0.003
ENSG00000106853.20	PTGR1	chr9	-	111589263	111589382	111585997	111586165	111592925	111592982	0	0.0136667	0.180333	0.0186667	-0.167	-0.005
ENSG00000173915.16	ATP5MD	chr10	-	103395745	103396032	103392370	103392466	103396408	103396475	0	0.057	0.222	0.887667	-0.165	-0.830667
ENSG00000011260.14	UTP18	chr17	+	51286482	51286552	51285244	51285368	51288028	51288077	0	0.0146667	0.18	0.00333333	-0.165	0.0113333
ENSG00000136003.15	ISCU	chr12	+	108567657	108567757	108567189	108567268	108568830	108569368	0	0.011	0.175667	0.00866667	-0.165	0.00233333
ENSG00000070214.16	SLC44A1	chr9	+	105299742	105299937	105299219	105299309	105309723	105309866	0	0.034	0.198	0.0436667	-0.164	-0.00966667
ENSG00000140575.13	IQGAP1	chr15	+	90482701	90482749	90482196	90482281	90483360	90483593	0	0.004	0.168	0.00533333	-0.164	-0.00133333
ENSG00000165891.16	E2F7	chr12	-	77044245	77044269	77043064	77043199	77044636	77044795	0	0.025	0.187667	0.0106667	-0.163	0.0143333
ENSG00000060138.13	YBX3	chr12	-	10703522	10703619	10701959	10702134	10704059	10704148	0	0.00466667	0.167333	0.000333333	-0.163	0.00433333
ENSG00000087470.18	DNM1L	chr12	+	32711179	32711272	32710928	32711015	32713208	32713346	0	0	0.163	#N/A	-0.163	#N/A
ENSG00000105287.12	PRKD2	chr19	-	46685424	46685521	46681649	46681748	46689536	46689698	0	0.00166667	0.162667	0.0263333	-0.161	-0.0246667
ENSG00000221914.11	PPP2R2A	chr8	+	26339902	26339973	26338889	26338987	26354467	26354633	0	0.0616667	0.223	0.0566667	-0.161	0.005
ENSG00000186501.14	TMEM222	chr1	+	27330984	27331137	27330719	27330804	27332069	27332101	0	0.071	0.230667	0.106667	-0.16	-0.0356667
ENSG00000182158.15	CREB3L2	chr7	-	137922589	137922767	137915836	137916012	137928149	137928269	0	0.0123333	0.172	0.014	-0.16	-0.00166667
ENSG00000136003.15	ISCU	chr12	+	108567657	108567743	108567189	108567268	108568830	108569099	0	0.0106667	0.170333	0.00866667	-0.16	0.002
ENSG00000204120.14	GIGYF2	chr2	+	232765891	232765979	232761395	232761436	232787149	232787329	0	0.00133333	0.161333	0	-0.16	0.00133333
ENSG00000134986.14	NREP	chr5	-	111734669	111734742	111730516	111731046	111735429	111735507	0	0.0183333	0.177667	0.014	-0.159	0.00433333
ENSG00000136235.16	GPNMB	chr7	+	23247740	23247993	23246765	23246927	23253306	23253367	0	0.0203333	0.179	1	-0.159	-0.979667
ENSG00000040275.17	SPDL1	chr5	+	169590755	169590829	169588393	169588575	169591047	169591074	0	0.063	0.221	0.072	-0.158	-0.009
ENSG00000104529.17	EEF1D	chr8	-	143588990	143590092	143586728	143586852	143597347	143597675	0	0.0683333	0.226	0.067	-0.158	0.00133333
ENSG00000149932.17	TMEM219	chr16	+	29972041	29972140	29971407	29971578	29972949	29973048	0	0.05	0.208	0.0553333	-0.158	-0.00533333
ENSG00000175110.11	MRPS22	chr3	+	139349327	139349434	139348159	139348324	139350178	139350322	0	0.0173333	0.175	0.003	-0.158	0.0143333
ENSG00000139496.16	NUP58	chr13	+	25303101	25303155	25301624	25301880	25307805	25307948	0	0.00566667	0.162667	0.00233333	-0.157	0.00333333
ENSG00000140416.22	TPM1	chr15	+	63061712	63061788	63060868	63061273	63062214	63062277	0	0.228667	0.384333	0.23	-0.156	-0.00133333
ENSG00000069849.11	ATP1B3	chr3	+	141902135	141902227	141876615	141876910	141903619	141903748	0	0.003	0.159333	0.452333	-0.156	-0.449333
ENSG00000119537.18	KDSR	chr18	-	63366404	63366674	63362778	63362868	63367010	63367228	0	0.031	0.186333	0.036	-0.155	-0.005
ENSG00000281649.2	EBLN3P	chr9	+	37084198	37084292	37079876	37080536	37086667	37087837	0	0.0303333	0.185	0.192	-0.155	-0.161667
ENSG00000213024.11	NUP62	chr19	-	49911104	49911366	49909580	49909884	49927693	49927815	0	0.0373333	0.191667	0.114	-0.154	-0.0766667
ENSG00000234545.8	FAM133B	chr7	-	92585297	92585396	92581505	92581603	92590267	92590393	0	0.0266667	0.179667	0.527667	-0.153	-0.501
ENSG00000231721.7	LINC-PINT	chr7	-	131106544	131106617	131052424	131052555	131107719	131108099	0	0.00233333	0.155	0.178333	-0.153	-0.176
ENSG00000133816.15	MICAL2	chr11	+	12241039	12241162	12239435	12239585	12249183	12249246	0	0.0333333	0.185667	0.027	-0.152	0.00633333
ENSG00000166225.8	FRS2	chr12	+	69480298	69480359	69470348	69470530	69530864	69530960	0	0.01	0.161667	0.422	-0.152	-0.412
ENSG00000197170.10	PSMD12	chr17	-	67362775	67362892	67357518	67357578	67366411	67366547	0	0.009	0.161	#N/A	-0.152	#N/A
ENSG00000169398.19	PTK2	chr8	-	140669726	140669735	140668268	140668424	140674297	140674404	0	0.0216667	0.174	0.017	-0.152	0.00466667
ENSG00000125952.20	MAX	chr14	-	65077343	65077428	65075126	65076663	65077912	65078036	0	0.012	0.162667	0.0123333	-0.151	-0.000333333
ENSG00000136068.14	FLNB	chr3	+	58131926	58132019	58130740	58130908	58132807	58132931	0	0.02	0.17	0.0256667	-0.15	-0.00566667
ENSG00000091039.17	OSBPL8	chr12	-	76459858	76459895	76450850	76450988	76487509	76487618	0	0.0996667	0.249333	0.115333	-0.15	-0.0156667
ENSG00000011260.14	UTP18	chr17	+	51288547	51288591	51288028	51288203	51293902	51294045	0	0	0.149667	#N/A	-0.15	#N/A
ENSG00000143776.18	CDC42BPA	chr1	-	227010877	227011063	227004993	227005111	227016079	227016197	0	0.0213333	0.17	0.019	-0.149	0.00233333
ENSG00000149196.16	HIKESHI	chr11	+	86326512	86326676	86306244	86306482	86337378	86337530	0	0.0236667	0.172333	0.0246667	-0.149	-0.001
ENSG00000137073.22	UBAP2	chr9	-	33928371	33928612	33927796	33927992	33932561	33932628	0	0.027	0.175333	0.018	-0.148	0.009
ENSG00000144566.11	RAB5A	chr3	+	19970547	19970717	19950805	19951061	19975600	19975752	0	0.03	0.177	0.0306667	-0.147	-0.000666667
[truncated: 2,097 more rows]

## Sheet: Supplementary Table 4
Ensembl ID	Gene name	Chromosome	Strand	Alt exon start	Alt exon end	Up exon start	Up exon end	Down exon start	Down exon end	FDR	10mer PSI	HiA PSI	LoA PSI	HiA ∆PSI	LoA ∆PSI
[truncated: 7 more rows]

[truncated: 13 more sheets: Supplementary Table 5, Supplementary Table 6, Supplementary Table 7, Supplementary Table 8, Supplementary Table 9, Supplementary Table 10, Supplementary Table 11, Supplementary Table 12, Supplementary Table 13, Supplementary Table 14, Supplementary Table 15, Supplementary Table 16, Supplementary Table 17]
